# Supplementary material for: A new polymorph of Lu(PO3)3
Source: Acta Crystallogr Sect E Struct Rep Online. 2008 Jul 19;64(Pt 8):i48. doi: 10.1107/S1600536808021995 (PMC2961903; doi:10.1107/S1600536808021995)
Supplement: Supplementary file 2 [file e-64-00i48-Isup2.hkl]

#
# h,k,l, Fc-squared, Fo-squared, sigma(Fo-squared) and status flag
#
data_I
_shelx_title ' Lu(PO3)3 in R-3'
_shelx_refln_list_code          4
_shelx_F_calc_maximum     1389.79
_exptl_crystal_F_000      4512.00
_reflns_d_resolution_high  0.6328
 
loop_
 _symmetry_equiv_pos_as_xyz
 'x, y, z'
 '-y, x-y, z'
 '-x+y, -x, z'
 'x+2/3, y+1/3, z+1/3'
 '-y+2/3, x-y+1/3, z+1/3'
 '-x+y+2/3, -x+1/3, z+1/3'
 'x+1/3, y+2/3, z+2/3'
 '-y+1/3, x-y+2/3, z+2/3'
 '-x+y+1/3, -x+2/3, z+2/3'
 '-x, -y, -z'
 'y, -x+y, -z'
 'x-y, x, -z'
 '-x+2/3, -y+1/3, -z+1/3'
 'y+2/3, -x+y+1/3, -z+1/3'
 'x-y+2/3, x+1/3, -z+1/3'
 '-x+1/3, -y+2/3, -z+2/3'
 'y+1/3, -x+y+2/3, -z+2/3'
 'x-y+1/3, x+2/3, -z+2/3'
 
_cell_length_a    20.9106
_cell_length_b    20.9106
_cell_length_c    12.0859
_cell_angle_alpha  90.000
_cell_angle_beta   90.000
_cell_angle_gamma 120.000
 
_shelx_F_squared_multiplier     1.000
 
loop_
 _refln_index_h
 _refln_index_k
 _refln_index_l
 _refln_F_squared_calc
 _refln_F_squared_meas
 _refln_F_squared_sigma
 _refln_observed_status
  -1   2   0     3570.46     4699.39    224.49 o
   0   3   0   225609.20   241412.06   3306.07 o
  -2   4   0      497.30     2769.86    231.02 o
  -4   5   0  1124068.63  1196560.13  12728.82 o
  -1   5   0    60215.21    63135.08   1299.96 o
  -3   6   0    17852.84    18698.45    568.69 o
   0   6   0     1553.53     1997.96    412.27 o
  -5   7   0    25288.05    25375.59    696.49 o
  -2   7   0   339805.59   350219.31   4233.82 o
  -7   8   0   561981.63   567702.81   5653.08 o
  -4   8   0  1286401.00  1318238.38  14474.40 o
  -1   8   0    38278.86    34033.11   1266.25 o
  -6   9   0     4596.63     8015.37    740.89 o
  -3   9   0   407223.44   410321.00   6623.82 o
   0   9   0   379666.81   385448.25   5640.10 o
  -8  10   0    67536.74    68998.80   1560.11 o
  -5  10   0    25503.38    31191.12    939.16 o
  -2  10   0     4333.77     4898.69    694.98 o
 -10  11   0     4195.48     5967.40    779.89 o
  -7  11   0    19745.25    22363.46   1198.10 o
  -4  11   0     2929.49     4941.44    673.49 o
  -1  11   0   112005.61   115888.53   2589.88 o
  -9  12   0      201.24     1271.52    514.96 o
  -6  12   0   350738.63   357565.91   7559.49 o
  -3  12   0  1434137.88  1428332.88  16605.76 o
   0  12   0    90548.66    94688.13   2495.40 o
 -11  13   0   938417.50   914712.56  11425.20 o
  -8  13   0   748033.31   741509.69   9084.53 o
  -5  13   0     4218.93     4919.14    707.41 o
  -2  13   0    75468.78    74620.26   2240.11 o
 -13  14   0   127323.95   120163.48   2842.17 o
 -10  14   0    47053.87    48328.40   1955.38 o
  -7  14   0    34297.44    36174.89   1574.51 o
  -4  14   0     9280.70     9700.23   1012.68 o
  -1  14   0   140599.17   137489.20   3186.70 o
 -12  15   0    15728.83    15304.28   1179.02 o
  -9  15   0   112770.76   111592.25   2742.90 o
  -6  15   0   198222.14   193192.84   3296.44 o
  -3  15   0    63734.27    61556.46   2212.76 o
   0  15   0     3265.98     5172.97    938.43 o
 -14  16   0    43938.29    41830.14   2365.03 o
 -11  16   0   141262.00   138525.50   3154.83 o
  -8  16   0     8056.19     9784.83   1008.45 o
  -5  16   0   230496.59   222251.03   3940.12 o
  -2  16   0   937665.81   905880.38  11326.04 o
 -16  17   0   191955.78   191286.75   5034.12 o
 -13  17   0    16237.22    16528.92   1665.93 o
 -10  17   0   240226.53   235744.23   4191.77 o
  -7  17   0   540131.50   519576.31   7421.17 o
  -4  17   0      243.13     2261.00    741.90 o
  -1  17   0    84525.94    76536.46   3125.10 o
 -15  18   0   308574.09   309652.38   6097.51 o
 -12  18   0    99851.04    96289.44   2822.52 o
  -9  18   0    14316.18    16660.93   1708.08 o
  -6  18   0    17233.33    17047.54   1735.55 o
  -3  18   0      216.83     3363.75    855.26 o
   0  18   0      338.60      634.48    781.95 o
 -17  19   0    25486.56    24841.83   2195.19 o
 -14  19   0      606.19     1616.40    859.01 o
 -11  19   0      518.05     1028.39    783.47 o
  -8  19   0    47687.20    43882.88   2575.44 o
  -5  19   0   273554.09   261618.80   5659.88 o
  -2  19   0   212326.39   202205.42   5043.46 o
 -19  20   0     1233.27     1387.64    968.86 o
 -16  20   0    21243.50    22824.77   2137.15 o
 -13  20   0     1069.38     1785.11   1025.54 o
 -10  20   0   689701.56   652245.81   8964.52 o
  -7  20   0    95559.38    87810.80   3508.05 o
  -4  20   0       48.02     -409.22    853.29 o
  -1  20   0   227779.77   211417.45   6315.81 o
 -18  21   0   238446.88   219280.63   5630.20 o
 -15  21   0   600359.06   568909.25  10048.55 o
 -12  21   0    10485.38     9455.90   1824.74 o
  -9  21   0    19742.90    21477.50   2099.67 o
  -6  21   0   201663.81   188484.64   5844.95 o
  -3  21   0    74932.82    70194.88   3878.47 o
   0  21   0    41801.88    39573.36   3333.65 o
 -20  22   0   319314.97   311372.09   6936.68 o
 -17  22   0     3046.65     4200.88   1339.82 o
 -14  22   0    33719.67    35059.18   3035.58 o
 -11  22   0   173064.34   163940.36   4758.62 o
  -8  22   0    12578.70    12394.93   1772.62 o
  -5  22   0    10624.27    12950.46   2093.66 o
  -2  22   0      781.83     2461.43   1334.03 o
 -22  23   0     4641.33     8159.39   2125.29 o
 -19  23   0    19659.99    16055.54   2346.48 o
 -16  23   0      149.33      950.94   1024.67 o
 -13  23   0    37631.30    39379.63   3260.45 o
 -10  23   0    44544.47    43961.38   2955.43 o
  -7  23   0     5803.33     8128.84   1768.66 o
  -4  23   0    25758.95    25283.72   2833.44 o
  -1  23   0   361211.94   351906.03   9099.73 o
 -21  24   0     4921.38     4878.51   1843.16 o
 -18  24   0    36672.14    35867.92   3252.29 o
 -15  24   0      345.46     3532.30   1349.05 o
 -12  24   0       39.83     1981.35   1241.07 o
  -9  24   0   225200.66   215577.34   6548.78 o
  -6  24   0   451978.72   428923.34   9529.07 o
  -3  24   0     3102.06     4534.36   1615.33 o
   0  24   0    57216.12    57687.04   5039.90 o
 -23  25   0    74905.13    77002.72   5619.64 o
 -20  25   0    10176.36    10816.82   2154.52 o
 -17  25   0    31023.47    26117.16   2980.05 o
 -14  25   0   430902.72   398553.81   9206.19 o
 -11  25   0   154953.44   141241.33   5512.20 o
  -8  25   0    14656.10    15917.97   2571.39 o
  -5  25   0    35197.49    36268.28   3463.20 o
  -2  25   0    36396.54    34205.47   3507.50 o
 -25  26   0    16961.28    16410.99   3222.35 o
 -22  26   0   227112.14   218622.06   8485.28 o
 -19  26   0   291987.59   288154.03   8172.75 o
 -16  26   0    13763.42    15606.32   2406.43 o
 -13  26   0      888.25     1274.32   1247.58 o
 -10  26   0     4206.90     4389.57   1939.40 o
  -7  26   0     3755.45     4362.88   1594.85 o
  -4  26   0     1921.20     1792.72   1365.49 o
  -1  26   0     2307.99     3537.81   1740.34 o
 -24  27   0    70617.55    65004.36   5546.03 o
 -21  27   0     8856.63    10875.29   2638.72 o
 -18  27   0     8654.10     8714.13   2071.24 o
 -15  27   0       70.22     1169.94   1283.87 o
 -12  27   0      691.24     1560.03   1659.73 o
  -9  27   0    83133.98    76718.81   5579.86 o
  -6  27   0    11593.71    14143.35   2510.71 o
  -3  27   0      157.16     2407.59   1819.51 o
   0  27   0   146231.28   144455.17   7710.19 o
 -26  28   0     1471.71     4476.63   2064.86 o
 -23  28   0     3770.98     6080.01   2300.26 o
 -20  28   0     1118.83     1892.43   1527.42 o
 -17  28   0    47245.48    46264.90   4033.34 o
 -14  28   0    80946.81    77578.05   5617.12 o
 -11  28   0      227.95     1668.75   1485.30 o
  -8  28   0    56880.64    61869.29   5225.18 o
  -5  28   0   250430.42   245213.66   8505.27 o
  -2  28   0    23683.69    27069.96   3966.25 o
 -28  29   0      132.62     1635.06   3639.32 o
 -25  29   0     2363.91     4029.28   2197.79 o
 -22  29   0   111552.37   105997.80   6630.72 o
 -19  29   0    51398.76    52567.65   4365.12 o
 -16  29   0     8104.89     9238.90   2580.88 o
 -13  29   0   191191.70   199444.86   8280.77 o
 -10  29   0   226497.44   215603.72   8715.89 o
  -7  29   0     1114.73     1571.18   1768.40 o
  -4  29   0      313.80     2371.55   1912.30 o
  -1  29   0     1352.29      945.94   3677.42 o
 -24  30   0       99.70      335.11   1854.43 o
 -21  30   0    55298.34    56809.72   5471.88 o
 -18  30   0   160294.67   159502.75   6695.99 o
 -15  30   0    23234.55    28861.92   4013.17 o
 -12  30   0     9412.61     8191.16   2481.49 o
  -9  30   0     1040.73     1763.52   1830.23 o
  -6  30   0      191.93      443.88   1781.42 o
  -3  30   0     2469.74     2289.66   3878.08 o
 -23  31   0    47248.55    45168.28   5074.00 o
 -20  31   0     5110.19     3581.54   1792.25 o
 -17  31   0     1089.09     2128.80   1931.14 o
 -14  31   0     2673.47     5165.48   2124.09 o
 -11  31   0      421.38      996.67   1796.39 o
  -8  31   0    89877.03    90781.37   6488.78 o
 -22  32   0     2784.76     4568.11   4091.67 o
 -19  32   0     4287.54     6386.17   2386.15 o
 -16  32   0    11455.04    14920.80   3265.19 o
 -13  32   0   115432.11   117455.78   7154.45 o
 -10  32   0     5060.50     6340.01   4615.79 o
  -1   1   1    15147.01    13169.90    650.80 o
  -3   2   1   640394.81   653846.81   7746.00 o
   0   2   1   117760.21   125039.65   2182.94 o
  -5   3   1   871335.94   898913.44   8269.14 o
  -2   3   1   114006.87   123891.98   1214.47 o
   1   3   1    21219.78    18664.34   1871.26 o
  -7   4   1    80454.82    80324.01   1525.12 o
  -4   4   1   508508.50   549464.25   6528.15 o
  -1   4   1     7192.34     8517.37    408.73 o
   2   4   1   166741.00   171806.13   2315.06 o
  -9   5   1    22214.02    24321.44   1053.38 o
  -6   5   1   118028.05   119472.48   1659.26 o
  -3   5   1  1084193.88  1135580.75   7663.90 o
   0   5   1   242369.58   254361.23   2255.52 o
   3   5   1   331712.28   338131.72   3320.71 o
 -11   6   1   310529.56   314390.94   5196.59 o
  -8   6   1     5351.61     7319.81    499.27 o
  -5   6   1    21699.96    24050.87    676.66 o
  -2   6   1   711900.69   732873.38   8242.75 o
   1   6   1    23248.64    25322.97   1014.87 o
   4   6   1   347293.63   361391.78   3868.20 o
 -13   7   1   322490.25   318822.28   5012.89 o
 -10   7   1     3240.09     4458.90    693.63 o
  -7   7   1   108864.97   102586.58   1517.78 o
  -4   7   1   349283.09   363068.81   3655.69 o
  -1   7   1   313307.81   321859.09   2609.65 o
   2   7   1    11752.15    16231.69    910.56 o
   5   7   1     2343.34     3503.82    600.48 o
 -15   8   1   150661.61   150358.63   2679.17 o
 -12   8   1       71.53     1052.80    519.43 o
  -9   8   1   892882.69   928112.13   9690.60 o
  -6   8   1    33393.38    32858.38   1258.61 o
  -3   8   1    13605.90    14735.59    610.43 o
   0   8   1    11007.42    12187.89    667.22 o
   3   8   1   275193.16   269733.63   5266.94 o
   6   8   1    79701.27    81617.02   1971.40 o
 -17   9   1     8122.68     7431.76   1146.95 o
 -14   9   1   171511.23   173221.38   3352.05 o
 -11   9   1      269.01     1520.20    563.91 o
  -8   9   1     8889.97    11776.44    722.67 o
  -5   9   1   166111.61   164546.97   2849.56 o
  -2   9   1   370595.16   378260.53   4105.49 o
   1   9   1   117821.83   119806.67   2332.18 o
   4   9   1    66006.83    63510.93   2175.00 o
   7   9   1   136299.84   134256.86   2438.23 o
 -19  10   1    95176.09    94022.50   3435.04 o
 -16  10   1    23614.39    27390.86   1610.61 o
 -13  10   1     4645.56     6195.44    869.23 o
 -10  10   1  1023428.50   995256.38   9739.63 o
  -7  10   1    88650.35    92424.05   2140.50 o
  -4  10   1   361737.94   368012.88   3038.87 o
  -1  10   1      362.59     1342.39    493.93 o
   2  10   1    67311.29    67246.05   2299.52 o
   5  10   1   292588.91   294724.31   3688.24 o
   8  10   1    69246.17    68173.95   2898.96 o
 -21  11   1    32364.40    34259.61   2501.64 o
 -18  11   1   133804.02   130776.15   3908.43 o
 -15  11   1   390275.31   377156.13   6459.86 o
 -12  11   1   105154.20   107641.55   2592.82 o
  -9  11   1   304642.53   311061.59   3928.34 o
  -6  11   1    13828.82    14971.53   1055.64 o
  -3  11   1    75869.64    75260.16   1987.11 o
   0  11   1   316494.06   319763.88   4427.30 o
   3  11   1    39442.36    43206.01   1561.74 o
   6  11   1    15405.18    19048.23   1545.82 o
   9  11   1    41886.82    40566.16   2554.94 o
 -23  12   1   219177.41   204504.06   6318.60 o
 -20  12   1    64435.21    64234.68   3046.14 o
 -17  12   1   157276.06   159134.48   3575.59 o
 -14  12   1    36822.59    35696.76   1768.65 o
 -11  12   1    88551.94    92099.47   2232.11 o
  -8  12   1   206043.08   193843.11   3388.77 o
  -5  12   1    37389.57    39976.50   1058.06 o
  -2  12   1      845.72     2322.08    627.04 o
   1  12   1     3947.06     5852.25    869.48 o
   4  12   1   142518.95   141877.56   3196.63 o
   7  12   1   195975.53   190277.50   5070.27 o
  10  12   1    67763.29    66066.46   3804.37 o
 -25  13   1     5530.02     5292.16   1611.74 o
 -22  13   1   232696.27   233316.19   5713.53 o
 -19  13   1    95505.81    89322.26   3423.02 o
 -16  13   1    13539.06    15308.59   1363.68 o
 -13  13   1      819.79     1897.79    635.30 o
 -10  13   1     8695.59    10952.61   1021.10 o
  -7  13   1     8024.80    10507.35   1000.82 o
  -4  13   1   185281.98   183351.67   3241.02 o
  -1  13   1   418817.03   389909.19   5462.43 o
   2  13   1    17671.88    19762.38   1455.97 o
   5  13   1   386179.50   367794.97   6438.29 o
   8  13   1     1169.61     1850.76   1112.86 o
  11  13   1     4159.22     5895.85   1712.02 o
 -27  14   1   131140.83   122790.94   7114.99 o
 -24  14   1      676.21     2912.45   1166.99 o
 -21  14   1    22802.88    22933.64   2167.30 o
 -18  14   1    52547.17    55690.70   2360.28 o
 -15  14   1     7697.73     7676.91   1037.88 o
 -12  14   1    12793.73    14023.79   1053.73 o
  -9  14   1   138012.02   140608.19   3186.28 o
  -6  14   1   522519.63   510949.91   5173.63 o
  -3  14   1    88706.05    89087.79   2501.55 o
   0  14   1    72546.02    74156.34   2792.81 o
   3  14   1     5736.92     7876.07   1320.94 o
   6  14   1     4531.57     4657.17   1357.28 o
   9  14   1    34408.75    35848.66   3171.64 o
  12  14   1     5893.68     5701.38   1682.96 o
 -29  15   1      117.98     2393.66   1795.00 o
 -26  15   1     3477.79     4592.81   1925.70 o
 -23  15   1    93407.41    91345.20   4423.62 o
 -20  15   1     6485.35     6451.93   1518.23 o
 -17  15   1    20695.09    20223.71   1878.85 o
 -14  15   1   224567.38   223054.44   4862.56 o
 -11  15   1     4172.58     5519.86    884.58 o
  -8  15   1   474939.63   462887.06   5724.14 o
  -5  15   1   170442.61   167227.38   3207.44 o
  -2  15   1      157.52     1238.90    627.18 o
   1  15   1     5611.13     7518.24   1105.18 o
   4  15   1      335.93     1757.61    884.81 o
   7  15   1     1887.23     3884.10   1273.04 o
  10  15   1     5689.68     7081.33   1819.63 o
  13  15   1    90604.09    91894.10   5990.23 o
 -31  16   1    61320.66    61923.41   5581.57 o
 -28  16   1     7428.19     7083.20   2220.33 o
 -25  16   1     4176.18     4877.11   1598.45 o
 -22  16   1    27660.63    23876.72   2646.12 o
 -19  16   1   258787.34   247202.97   5588.00 o
 -16  16   1   185671.61   172315.81   4508.52 o
 -13  16   1   281072.13   279033.47   4184.81 o
 -10  16   1    18507.63    19049.14   1415.97 o
  -7  16   1     6079.78     8305.52    857.03 o
  -4  16   1    45416.76    47135.78   2024.93 o
  -1  16   1     2374.67     1995.26    747.69 o
   2  16   1    19898.04    23192.23   2048.99 o
   5  16   1    72817.05    64253.21   3778.66 o
   8  16   1   269443.56   257035.05   7359.05 o
  11  16   1      724.78     1370.72   1254.74 o
  14  16   1    62872.50    67453.66   5587.13 o
 -30  17   1    36734.36    39870.58   4960.76 o
 -27  17   1    18727.65    15243.66   2867.80 o
 -24  17   1    20005.14    18340.49   2520.43 o
 -21  17   1   172172.23   163471.56   5594.56 o
 -18  17   1    80784.45    78841.13   3321.29 o
 -15  17   1    26419.40    29007.05   2192.60 o
 -12  17   1    19351.41    19877.28   1485.80 o
  -9  17   1   101429.41    95377.55   2662.43 o
  -6  17   1    30310.43    30616.63   2142.89 o
  -3  17   1    73548.98    75527.38   2641.93 o
   0  17   1   345960.88   322423.38   6259.76 o
   3  17   1    89269.34    86596.41   3571.41 o
   6  17   1   183660.34   170072.63   5913.11 o
   9  17   1   106026.43    99810.11   5065.14 o
  12  17   1      223.51     1189.66   1428.09 o
  15  17   1      573.01      638.89   1741.44 o
 -32  18   1     7051.33     7224.06   2477.91 o
 -29  18   1    48843.17    45017.68   4719.29 o
 -26  18   1    35595.83    37001.52   3432.00 o
 -23  18   1    32998.14    28192.49   2950.61 o
 -20  18   1     2695.42     4337.35   1404.90 o
 -17  18   1    77280.19    79611.52   4286.45 o
 -14  18   1   241655.36   234143.53   5261.43 o
 -11  18   1    15985.72    16651.44   1429.99 o
  -8  18   1     5988.50     8008.38   1324.67 o
  -5  18   1   196048.86   186371.81   4722.02 o
  -2  18   1      392.45     2682.58    946.62 o
   1  18   1   342427.91   332223.81   6678.76 o
   4  18   1    29459.48    27822.96   2857.83 o
   7  18   1     2867.81     5525.41   1606.58 o
  10  18   1    15559.47    12806.78   2437.49 o
  13  18   1    10383.85    11181.61   2799.35 o
 -31  19   1    15303.79    15871.21   3266.84 o
 -28  19   1     3680.18     5494.94   2201.81 o
 -25  19   1     2891.68     1226.09   1228.85 o
 -22  19   1   166617.39   168112.86   5899.96 o
 -19  19   1    32878.31    34530.66   2580.51 o
 -16  19   1   102908.79    96513.48   3594.06 o
 -13  19   1    16089.17    16995.43   1873.07 o
 -10  19   1    34627.14    35147.90   2358.46 o
  -7  19   1    88271.53    83885.71   3367.35 o
  -4  19   1    17016.66    16811.89   1870.57 o
  -1  19   1    23301.87    26451.30   2215.78 o
   2  19   1     1478.68     2994.08   1128.85 o
   5  19   1    13783.20    13414.80   2245.35 o
   8  19   1    26935.32    27419.20   3220.88 o
  11  19   1    15697.33    15070.79   2756.86 o
 -30  20   1    37634.79    37189.00   4536.06 o
 -27  20   1   118703.16   110532.38   5452.42 o
 -24  20   1    44127.96    44396.53   3665.39 o
 -21  20   1    32301.64    32911.25   3074.00 o
 -18  20   1    72239.49    65226.70   3301.33 o
 -15  20   1     9102.83     8673.22   1452.57 o
 -12  20   1   330735.72   313454.22   6108.35 o
  -9  20   1    57331.23    52315.75   2862.08 o
  -6  20   1     2769.53     3385.04   1101.00 o
  -3  20   1     3874.84     6288.43   1496.42 o
   0  20   1    85874.00    85486.55   4290.09 o
   3  20   1    11338.77     8630.76   2457.81 o
   6  20   1    29834.12    31803.89   3345.92 o
   9  20   1   131899.20   128562.22   6107.03 o
  12  20   1     4290.08     8044.27   7687.15 o
 -32  21   1    37202.89    37693.03   7179.94 o
 -29  21   1    52250.21    55642.11   5096.73 o
 -26  21   1      206.46     1993.37   1401.56 o
 -23  21   1     1418.15      759.97   1180.53 o
 -20  21   1    81319.47    79393.40   3708.39 o
 -17  21   1    38538.01    40896.12   2746.97 o
 -14  21   1     8494.57     8104.03   1660.50 o
 -11  21   1    15993.94    16190.33   1850.28 o
  -8  21   1   198107.73   189294.00   5107.37 o
  -5  21   1   167359.33   158675.56   5450.96 o
  -2  21   1    36839.08    33181.86   3066.38 o
   1  21   1      657.62     2022.91   1329.84 o
   4  21   1    51249.66    47452.58   4575.68 o
   7  21   1     5873.09     6399.46   2226.81 o
  10  21   1   131803.28   132194.39   7496.73 o
 -31  22   1      561.20     1304.19   1941.25 o
 -28  22   1    10203.67    12187.68   2395.71 o
 -25  22   1    42301.64    41857.82   3662.06 o
 -22  22   1    20560.93    22262.67   2728.27 o
 -19  22   1     1222.48     2249.82   1233.72 o
 -16  22   1     7718.52     7202.52   1679.26 o
 -13  22   1   226306.94   209579.70   6310.71 o
 -10  22   1     2589.42     4592.64   1244.40 o
  -7  22   1    73089.43    73178.77   3500.24 o
  -4  22   1    35122.70    33276.11   3109.25 o
  -1  22   1    10448.46    10954.31   2055.26 o
   2  22   1   110516.60   103474.10   6003.19 o
   5  22   1    30471.78    27579.35   3799.42 o
   8  22   1      133.36     3026.45   2029.97 o
 -30  23   1      190.87     1820.67   1814.37 o
 -27  23   1     4566.47     6182.53   1961.20 o
 -24  23   1     8946.04    11161.92   2183.68 o
 -21  23   1    55455.62    54905.13   4711.80 o
 -18  23   1   111978.88   104770.09   4859.24 o
 -15  23   1    46147.23    39799.63   3297.88 o
 -12  23   1    60829.10    62215.00   3932.08 o
  -9  23   1      751.89      825.99    969.20 o
  -6  23   1    15924.31    16680.13   2398.06 o
  -3  23   1   102452.96   103079.39   4918.24 o
   0  23   1     4293.30     4733.73   1953.76 o
   3  23   1     1229.85     4622.51   1952.52 o
   6  23   1    27866.62    27834.31   3955.11 o
 -29  24   1     4571.88     4033.50   1853.67 o
 -26  24   1   189165.03   177826.66   7728.94 o
 -23  24   1     3666.82     5178.52   2015.02 o
 -20  24   1   170030.14   165110.84   6174.47 o
 -17  24   1      712.04     1746.20   1243.53 o
 -14  24   1     3314.66     3990.13   1441.00 o
 -11  24   1    53512.83    48255.33   3640.76 o
  -8  24   1    50030.91    49932.65   3663.53 o
  -5  24   1     9097.02    10942.86   2080.28 o
  -2  24   1     3221.34     3452.66   1475.79 o
   1  24   1    48563.39    43371.83   4602.52 o
   4  24   1    18408.56    17787.63   3218.43 o
   7  24   1     7673.01     9567.08   4079.30 o
 -28  25   1    30782.27    36704.29   4343.58 o
 -25  25   1    73365.73    73389.43   5628.85 o
 -22  25   1      443.42     1899.08   1497.14 o
 -19  25   1      692.37     1079.15   1218.82 o
 -16  25   1    16236.15    17039.66   2433.17 o
 -13  25   1     4512.07     6459.49   1681.08 o
 -10  25   1     9134.20    11237.45   2471.11 o
  -7  25   1    20187.92    20442.50   2662.14 o
  -4  25   1   211222.42   194922.73   6742.37 o
  -1  25   1      191.87     2378.16   1626.88 o
   2  25   1   125273.85   119082.01   6947.38 o
   5  25   1     1431.15     2386.46   2030.47 o
 -30  26   1    18408.13    17790.17   5077.83 o
 -27  26   1    10542.25    15969.23   3106.70 o
 -24  26   1    28581.10    29573.62   3930.05 o
 -21  26   1     1367.26     3617.59   1984.94 o
 -18  26   1       67.26     2507.07   1429.19 o
 -15  26   1      283.02     -589.72   1072.35 o
 -12  26   1   210317.92   195423.13   6699.34 o
  -9  26   1    46598.89    41659.23   4274.51 o
  -6  26   1    33917.67    30655.77   3265.80 o
  -3  26   1    64117.24    58991.75   4412.06 o
   0  26   1     6347.64     5319.20   2314.80 o
   3  26   1    28584.77    25699.01   4028.35 o
 -29  27   1       92.97     4126.78   2964.29 o
 -26  27   1    25559.66    28241.38   4002.78 o
 -23  27   1      523.71     5546.55   2075.88 o
 -20  27   1     9929.35    11020.84   2300.93 o
 -17  27   1   105612.32   103778.09   5290.44 o
 -14  27   1     9055.48     9465.29   2121.18 o
 -11  27   1   148717.84   134636.69   7273.47 o
  -8  27   1     2145.33     3758.22   1839.72 o
  -5  27   1      110.21      857.81   1443.97 o
  -2  27   1    32918.80    33624.69   4207.26 o
   1  27   1     3715.42     7905.17   2329.07 o
 -28  28   1    34593.02    36111.76   4990.79 o
 -25  28   1    31212.91    36493.39   4488.10 o
 -22  28   1    57959.23    56512.16   5250.41 o
 -19  28   1    98830.05    95946.27   5246.58 o
 -16  28   1    70309.05    61458.77   4502.09 o
 -13  28   1     5161.30     6468.94   2168.49 o
 -10  28   1     6073.35     6215.49   2158.73 o
  -7  28   1      991.48     2364.90   1816.89 o
  -4  28   1     1115.86     4586.64   1842.82 o
  -1  28   1      215.87      989.64   1647.87 o
 -27  29   1     1570.59     3156.42   2346.91 o
 -24  29   1   162129.75   166235.44   9683.10 o
 -21  29   1    14760.42    15176.03   3132.81 o
 -18  29   1     9994.00    11389.59   2261.67 o
 -15  29   1      624.38      938.72   1470.98 o
 -12  29   1    24534.42    24078.95   3670.07 o
  -9  29   1     1622.65     4041.29   1985.14 o
  -6  29   1     5232.74     4484.36   2038.02 o
  -3  29   1    97808.77    99934.09   7326.09 o
 -26  30   1      226.05     -960.63   3201.81 o
 -23  30   1    11736.52    12283.28   2958.62 o
 -20  30   1    38894.25    39859.68   4036.37 o
 -17  30   1     5776.30     7414.95   2458.20 o
 -14  30   1    10285.91    10059.36   2621.23 o
 -11  30   1     3053.26     6044.70   2187.97 o
  -8  30   1   145265.67   143230.48   7465.15 o
  -5  30   1    30404.92    33569.61   5214.05 o
 -25  31   1    81561.63    67046.03  11721.33 o
 -22  31   1      422.99      454.51   1725.20 o
 -19  31   1     7022.56    11509.72   2840.23 o
 -16  31   1    29124.33    31408.72   4146.07 o
 -13  31   1     7078.26     6280.95   2374.35 o
 -10  31   1   157734.02   154095.63   7791.46 o
  -7  31   1    29118.07    31732.00   6535.99 o
 -21  32   1    46436.44    52541.20  10189.52 o
 -18  32   1     7690.96    10244.09   2763.51 o
 -15  32   1    59182.30    56630.44   5424.77 o
 -12  32   1    13365.18    15518.07   3486.03 o
   0   1   2        1.78      960.28    198.54 o
  -2   2   2    56345.16    55619.36   3323.38 o
   1   2   2   835109.44   860921.00   7152.11 o
  -4   3   2   371851.03   383609.94   3981.59 o
  -1   3   2  1047302.94  1106742.50  11461.23 o
   2   3   2   589400.13   594745.88   5405.57 o
  -6   4   2   336707.63   338903.91   3373.71 o
  -3   4   2   175622.22   178265.63   2419.37 o
   0   4   2     9230.08    14031.32    742.61 o
   3   4   2   423317.03   412092.38   3826.58 o
  -8   5   2   391773.25   379977.44   3855.52 o
  -5   5   2   126867.55   130191.96   2055.37 o
  -2   5   2   845903.50   872736.38   8096.67 o
   1   5   2   273544.56   267555.31   3561.30 o
   4   5   2   506146.88   499217.72   6746.62 o
 -10   6   2   136040.61   142288.39   2551.30 o
  -7   6   2   611737.56   609093.75   6991.40 o
  -4   6   2    73526.23    68454.70   1354.98 o
  -1   6   2   245604.23   240178.11   2812.71 o
   2   6   2    80799.54    84225.77   1937.14 o
   5   6   2   117841.02   114191.95   2362.39 o
 -12   7   2   556605.88   556334.81   5304.62 o
  -9   7   2   883766.19   899269.31  11910.18 o
  -6   7   2   379963.16   387790.47   4432.62 o
  -3   7   2   137136.38   148729.00   2453.38 o
   0   7   2   214003.89   219899.25   2885.22 o
   3   7   2   535119.56   547856.19   7133.51 o
   6   7   2   264921.28   256000.61   3850.09 o
 -14   8   2   429473.13   436425.59   8901.82 o
 -11   8   2    17367.62    18216.38   1099.55 o
  -8   8   2      581.03     2322.39    489.90 o
  -5   8   2   781938.13   791791.88   7139.42 o
  -2   8   2     2308.03     4786.07    573.45 o
   1   8   2   440088.84   432845.34   4470.82 o
   4   8   2    90911.22    90899.79   2199.23 o
   7   8   2   204409.44   207207.70   3535.57 o
 -16   9   2   252573.67   246799.83   4169.51 o
 -13   9   2     2452.10     4225.60    672.43 o
 -10   9   2   325928.00   344188.63   3779.77 o
  -7   9   2   329815.47   361538.78   4636.03 o
  -4   9   2    78186.12    83665.89   1682.40 o
  -1   9   2   294860.91   308341.19   3575.18 o
   2   9   2   393447.41   371190.34   4864.83 o
   5   9   2   320542.84   306494.09   4120.25 o
   8   9   2   136131.92   136474.84   2943.97 o
 -18  10   2    53101.47    52382.00   2676.51 o
 -15  10   2   240645.56   240586.61   4259.37 o
 -12  10   2    68728.78    68035.03   2168.52 o
  -9  10   2    95218.53    99023.24   1992.86 o
  -6  10   2   431223.69   449023.19   4951.11 o
  -3  10   2   253068.16   256318.70   3182.96 o
   0  10   2  1087503.75  1091014.38  11425.15 o
   3  10   2   118993.41   111226.30   2587.73 o
   6  10   2    45348.66    44113.36   1784.36 o
   9  10   2   226392.03   224319.42   5216.73 o
 -20  11   2     1485.14     1617.84    920.52 o
 -17  11   2    61571.88    59040.44   2343.60 o
 -14  11   2   221302.39   223871.88   4025.36 o
 -11  11   2   244362.22   245513.23   3125.02 o
  -8  11   2   774488.13   788846.50   7026.02 o
  -5  11   2   607365.50   612580.88   6211.15 o
  -2  11   2     3545.63     3769.78    589.47 o
   1  11   2     6159.43     7774.58    831.25 o
   4  11   2   115836.31   114060.03   2649.22 o
   7  11   2    54172.08    58620.81   2405.53 o
  10  11   2   128568.56   121433.96   4122.40 o
 -22  12   2    74397.49    76274.39   3485.55 o
 -19  12   2   126828.45   130855.32   4056.77 o
 -16  12   2   151025.16   153509.00   3561.36 o
 -13  12   2   715915.38   711414.63   8260.65 o
 -10  12   2    76529.50    74572.20   2187.99 o
  -7  12   2   291015.19   292232.09   4253.05 o
  -4  12   2   254935.06   252696.34   3340.40 o
  -1  12   2   279006.63   274806.63   3400.10 o
   2  12   2    45922.10    42329.77   1676.13 o
   5  12   2       27.83     1043.11    646.95 o
   8  12   2   193272.22   196755.78   4969.35 o
  11  12   2   122701.09   124596.27   5013.03 o
 -24  13   2    38541.27    43486.21   3465.98 o
 -21  13   2   227176.83   212829.73   5411.33 o
 -18  13   2   287322.28   284846.94   5039.15 o
 -15  13   2    30690.88    30891.13   1765.91 o
 -12  13   2   190050.83   193036.34   2682.74 o
  -9  13   2   152453.41   152696.55   4187.09 o
  -6  13   2    20921.10    23597.68   1501.27 o
  -3  13   2     1529.13     2839.75    660.40 o
   0  13   2   113946.80   111418.08   2938.55 o
   3  13   2   170873.08   165936.84   3215.24 o
   6  13   2   520708.69   498040.34   7720.81 o
   9  13   2   391862.88   376622.16   8411.11 o
  12  13   2     3347.44     3971.40   1560.92 o
 -26  14   2   228681.13   214151.02   8071.09 o
 -23  14   2    44618.29    46761.94   3494.67 o
 -20  14   2    82113.79    78422.04   3342.14 o
 -17  14   2      273.55      802.45    668.80 o
 -14  14   2   157130.11   153677.28   3225.86 o
 -11  14   2    69393.99    70788.13   2249.37 o
  -8  14   2   139444.83   138754.06   3100.07 o
  -5  14   2   169848.86   168999.28   2654.41 o
  -2  14   2   236050.38   215989.86   4024.80 o
   1  14   2   282237.78   276821.97   4825.61 o
   4  14   2   102100.75   102671.44   3732.23 o
   7  14   2    43092.32    43492.39   3254.43 o
  10  14   2       47.34     1456.41   1124.44 o
  13  14   2   145186.91   142427.55   6762.36 o
 -28  15   2    28761.98    37846.63   4356.92 o
 -25  15   2    62866.92    62025.83   4868.15 o
 -22  15   2    84205.15    76215.12   4114.21 o
 -19  15   2   236977.06   241046.88   5447.04 o
 -16  15   2    50189.45    49494.70   2641.70 o
 -13  15   2   432536.25   438443.63   5211.94 o
 -10  15   2    52084.73    52579.93   2075.65 o
  -7  15   2   121541.05   111636.06   2756.53 o
  -4  15   2   321352.69   310836.91   4739.44 o
  -1  15   2    20020.62    19675.63   1556.58 o
   2  15   2   188310.70   181323.86   4673.72 o
   5  15   2    27138.46    24978.50   2213.96 o
   8  15   2    38183.86    37888.01   3265.25 o
  11  15   2      946.91     2919.42   1307.20 o
  14  15   2    12345.75    11112.35   2757.68 o
 -30  16   2     1275.44     1919.60   1791.14 o
 -27  16   2    45366.27    48397.12   4635.44 o
 -24  16   2    63275.39    54915.96   3771.21 o
 -21  16   2   110133.24   109052.75   4577.19 o
 -18  16   2   104628.03   100543.52   3666.08 o
 -15  16   2    29972.75    31260.30   2250.54 o
 -12  16   2   656776.00   641071.94   6896.73 o
  -9  16   2   350441.81   337193.06   5028.34 o
  -6  16   2     3432.76     4871.54   1076.63 o
  -3  16   2   147132.56   143418.25   3476.82 o
   0  16   2   273006.69   267805.41   7096.66 o
   3  16   2    35142.17    33694.55   2462.71 o
   6  16   2     3187.11     3406.80   1357.90 o
   9  16   2    30171.25    32633.31   3268.34 o
  12  16   2    74007.55    72805.87   4760.85 o
  15  16   2    47676.67    49338.56   5015.23 o
 -32  17   2    74171.41    80457.75   6319.93 o
 -29  17   2    22299.29    26185.97   3804.83 o
 -26  17   2   141035.50   142834.20   7238.27 o
 -23  17   2    54383.96    51147.10   3706.57 o
 -20  17   2     5304.45     6863.99   1564.18 o
 -17  17   2   210444.75   212560.47   5257.51 o
 -14  17   2     5433.90     7323.25   1297.63 o
 -11  17   2   241814.64   231399.81   4322.09 o
  -8  17   2    75021.91    71760.06   2961.20 o
  -5  17   2   106549.62   105321.05   3591.27 o
  -2  17   2    61831.88    59217.05   2515.09 o
   1  17   2   373092.13   348831.56   6680.17 o
   4  17   2    88556.88    79960.80   3583.67 o
   7  17   2    63230.76    58810.75   4034.02 o
  10  17   2   159460.34   159732.64   6658.66 o
  13  17   2    49984.33    55416.03   5201.06 o
 -31  18   2    42356.78    41801.73   5236.30 o
 -28  18   2      107.23     1022.46   1578.21 o
 -25  18   2    34828.60    35699.43   3335.89 o
 -22  18   2    58650.86    56376.44   3816.88 o
 -19  18   2    92718.64    87335.52   3621.69 o
 -16  18   2   103043.57    98221.77   3655.59 o
 -13  18   2   174176.11   169166.14   4477.47 o
 -10  18   2   133903.02   131640.98   3321.98 o
  -7  18   2    99685.16   101039.50   3546.72 o
  -4  18   2   108345.49   107412.07   3737.59 o
  -1  18   2    96030.13    91046.64   3486.90 o
   2  18   2    53771.35    50430.77   3015.07 o
   5  18   2   235967.59   232335.47   6933.06 o
   8  18   2    18970.71    19255.18   2748.62 o
  11  18   2    68299.28    69607.91   4821.83 o
  14  18   2    31632.02    40464.06   4787.64 o
 -30  19   2    43734.42    42805.67   4798.35 o
 -27  19   2    19021.07    17960.41   3131.33 o
 -24  19   2   109422.27   105898.41   5056.50 o
 -21  19   2    55768.29    50334.18   3624.43 o
 -18  19   2   138129.77   139818.23   4470.40 o
 -15  19   2   143030.22   132756.58   4173.13 o
 -12  19   2   235008.20   224638.05   5082.16 o
  -9  19   2   167198.70   161484.58   4504.62 o
  -6  19   2       70.78      327.05    810.39 o
  -3  19   2   220622.25   213302.94   5370.25 o
   0  19   2    39125.38    38068.94   3120.21 o
   3  19   2    60871.01    55444.71   3728.78 o
   6  19   2     2958.80     2350.85   1371.00 o
   9  19   2    52214.68    47894.68   4096.58 o
  12  19   2    24668.87    27297.47   3906.51 o
 -32  20   2     3121.89     4823.98   2707.52 o
 -29  20   2    11279.13    12883.63   2886.65 o
 -26  20   2   100009.74   103419.29   5220.17 o
 -23  20   2    89129.90    87167.40   4581.24 o
 -20  20   2   249839.05   240230.55   6010.07 o
 -17  20   2   131319.75   128551.97   4297.04 o
 -14  20   2     2619.38     4612.52   1348.78 o
 -11  20   2      660.78     1689.30    947.08 o
  -8  20   2   413044.41   385581.16   7155.08 o
  -5  20   2     1361.66     2442.45   1021.99 o
  -2  20   2    63247.88    57138.20   3680.53 o
   1  20   2    25662.37    22186.19   2640.83 o
   4  20   2   103029.24    98335.48   5793.06 o
   7  20   2     9389.57    10095.29   2511.14 o
  10  20   2    74632.84    81787.70   6120.14 o
 -31  21   2    58736.04    67040.81   7795.63 o
 -28  21   2   114757.20   102222.37   6321.34 o
 -25  21   2   146968.45   145350.97   5915.55 o
 -22  21   2    41595.63    36411.00   3298.66 o
 -19  21   2     9000.38     8984.72   1614.21 o
 -16  21   2    40636.01    40134.77   3245.76 o
 -13  21   2    60548.91    61250.54   3670.80 o
 -10  21   2   118709.80   109531.03   3949.83 o
  -7  21   2    22539.77    20194.18   2088.72 o
  -4  21   2   117924.09   114950.80   4768.01 o
  -1  21   2    57928.17    50831.75   3670.62 o
   2  21   2   195553.02   182619.56   7371.94 o
   5  21   2   208950.42   201447.84   8144.20 o
   8  21   2     2223.10     2936.56   1896.73 o
  11  21   2    41395.89    35567.71  11968.37 o
 -30  22   2    93999.61    86710.61   6271.37 o
 -27  22   2     3998.30     4617.70   1801.21 o
 -24  22   2     6087.26     4724.35   1669.95 o
 -21  22   2   201067.64   192315.28   6369.60 o
 -18  22   2      472.87     1218.36   1133.79 o
 -15  22   2    26739.59    27948.03   2882.48 o
 -12  22   2    20523.82    20606.33   2474.79 o
  -9  22   2   200521.81   191483.36   5324.02 o
  -6  22   2    94832.34    95339.62   4459.98 o
  -3  22   2   224021.88   211377.22   6573.70 o
   0  22   2      377.87     1593.62   1304.84 o
   3  22   2      224.32     1449.46   1571.82 o
   6  22   2    82849.41    82493.48   7031.00 o
   9  22   2    13530.57    17221.28   3368.50 o
 -29  23   2      656.80      707.32   1680.99 o
 -26  23   2    28471.40    30020.13   3343.34 o
 -23  23   2      888.08     1945.61   1578.86 o
 -20  23   2    11430.37    12666.30   2135.98 o
 -17  23   2   169238.91   157487.11   5759.80 o
 -14  23   2   319486.38   297751.06   7746.36 o
 -11  23   2   198434.88   179991.33   6027.82 o
  -8  23   2    91380.30    84002.46   3818.43 o
  -5  23   2    17185.82    18115.97   2471.39 o
  -2  23   2    10350.18    14092.19   2481.41 o
   1  23   2    64704.42    68316.66   5306.82 o
   4  23   2    15926.10    14536.03   3014.76 o
   7  23   2    46023.45    51676.12   5296.96 o
 -31  24   2    22859.16    36373.72   7665.07 o
 -28  24   2     7723.05     6331.36   2068.28 o
 -25  24   2    38468.41    39667.60   4387.51 o
 -22  24   2    34195.13    35179.34   3930.55 o
 -19  24   2    59206.53    57577.70   4065.79 o
 -16  24   2   354758.97   330593.03   8369.24 o
 -13  24   2       70.10      265.57    998.25 o
 -10  24   2    21494.69    19771.24   2265.49 o
  -7  24   2    71754.32    64517.61   4073.60 o
  -4  24   2    41813.79    38010.00   3462.99 o
  -1  24   2     7074.97     8372.71   2024.54 o
   2  24   2     2157.95     2475.10   1849.31 o
   5  24   2    59697.72    67910.13   5752.51 o
 -30  25   2    36016.43    37623.68   7408.76 o
 -27  25   2    44094.64    43808.47   4707.25 o
 -24  25   2   173190.64   179147.27   7729.18 o
 -21  25   2    61355.83    63077.89   5150.51 o
 -18  25   2    19116.76    17144.33   2523.70 o
 -15  25   2     4803.33     8759.95   1921.61 o
 -12  25   2   117871.77   111461.24   5538.75 o
  -9  25   2     9261.01     8002.30   1876.48 o
  -6  25   2      474.33      548.62   1221.22 o
  -3  25   2   119794.13   121199.00   5592.50 o
   0  25   2    83893.13    80501.24   5898.90 o
   3  25   2    47374.37    46947.13   5052.05 o
 -29  26   2   187560.42   178518.41   8266.72 o
 -26  26   2       95.98     -137.82   1577.86 o
 -23  26   2    67346.02    62394.58   5278.49 o
 -20  26   2     5425.46     5576.67   1825.75 o
 -17  26   2   125111.99   127463.45   5553.33 o
 -14  26   2     1922.13     2300.29   1330.50 o
 -11  26   2    28241.58    27923.69   3645.81 o
  -8  26   2    78042.50    79157.09   4616.45 o
  -5  26   2   125783.55   124066.61   5696.53 o
  -2  26   2   178287.91   181068.27   7887.25 o
   1  26   2    31666.18    26880.17   3890.89 o
   4  26   2    15493.17    11109.23   4528.50 o
 -28  27   2    13914.06    14421.84   3201.54 o
 -25  27   2    30691.19    38720.84   4496.92 o
 -22  27   2    82589.51    80935.42   5918.96 o
 -19  27   2     5473.96     3815.08   1644.43 o
 -16  27   2    77390.51    79486.97   4755.05 o
 -13  27   2    44163.84    43096.79   3848.95 o
 -10  27   2   155742.06   154168.05   7042.45 o
  -7  27   2   147702.28   144478.53   6021.49 o
  -4  27   2    17433.28    14856.29   2580.18 o
  -1  27   2    51425.77    50520.88   5089.76 o
   2  27   2    68985.15    65380.40   7226.86 o
 -27  28   2    27948.38    24666.65   4019.63 o
 -24  28   2    97687.28    99378.15   6472.89 o
 -21  28   2    55101.65    50451.88   4858.01 o
 -18  28   2     2036.01     2943.25   1487.31 o
 -15  28   2   137650.28   131194.08   5874.34 o
 -12  28   2    40362.73    40418.16   4794.73 o
  -9  28   2    45394.34    49066.71   4772.44 o
  -6  28   2     5670.89     6188.39   1918.22 o
  -3  28   2   111983.28   115219.97   6926.04 o
   0  28   2     8591.64    12001.19   3602.33 o
 -26  29   2     1092.67     4982.00   2264.50 o
 -23  29   2    25338.95    31208.44   4163.47 o
 -20  29   2   139793.14   137731.91   6251.49 o
 -17  29   2     5354.22     3980.74   1727.49 o
 -14  29   2    45362.22    44296.94   4624.86 o
 -11  29   2    18759.50    18728.56   3325.59 o
  -8  29   2    30718.35    36824.96   4410.49 o
  -5  29   2      195.65     2222.53   1673.70 o
  -2  29   2    40543.97    49201.11   8048.90 o
 -25  30   2    65738.75    65823.14   5923.97 o
 -22  30   2    38222.69    38431.55   4651.09 o
 -19  30   2    10447.44     9920.01   2365.70 o
 -16  30   2    66134.19    70595.02   5634.51 o
 -13  30   2    40361.61    41911.70   4655.41 o
 -10  30   2    36705.49    42058.55   4744.25 o
  -7  30   2    74467.02    70776.98   5843.97 o
  -4  30   2     1368.57     4592.44   3479.95 o
 -24  31   2    26853.94    28903.33   8655.34 o
 -21  31   2    64215.93    65028.90   5818.43 o
 -18  31   2    95382.02   101855.95   6597.95 o
 -15  31   2   118821.52   112550.34   6780.68 o
 -12  31   2     7211.38     7577.00   2962.95 o
  -9  31   2    11436.26    14932.49   3203.84 o
 -20  32   2    75808.21    76113.38   7733.53 o
 -17  32   2      785.14     1293.71   1811.54 o
 -14  32   2    15918.33    15746.39   3292.93 o
 -11  32   2   120590.59   125841.46  13667.29 o
   0   0   3   223036.36   230349.14   2986.30 o
   1   1   3   914742.25   929908.00  14819.28 o
  -1   2   3   561462.69   590028.88   4961.52 o
   2   2   3     5630.04     6306.84    610.96 o
  -3   3   3   199576.86   202573.56   2589.58 o
   0   3   3    28940.13    31015.28    937.41 o
   3   3   3   191425.00   184515.03   2725.92 o
  -5   4   3     5925.61     4748.76    611.90 o
  -2   4   3    44057.51    46889.51   1441.83 o
   1   4   3   124686.21   119829.38   2104.60 o
   4   4   3    37521.83    41578.52   1469.87 o
  -7   5   3     1366.40     2895.17    582.68 o
  -4   5   3    42854.93    42400.30   1357.82 o
  -1   5   3   107326.91   110758.31   2055.74 o
   2   5   3   899398.88   857557.13   7636.94 o
   5   5   3    38768.78    43745.71   1619.29 o
  -9   6   3    12296.86    10766.15    947.62 o
  -6   6   3   235496.06   235191.80   3205.79 o
  -3   6   3   445615.78   445634.44   4451.99 o
   0   6   3   396650.09   398005.72   4633.83 o
   3   6   3    74009.63    71628.55   2521.14 o
   6   6   3      198.17     3120.76    647.73 o
 -11   7   3   982385.25   983445.25   7468.72 o
  -8   7   3     2777.91     4413.65    685.05 o
  -5   7   3   231331.72   230456.69   3184.50 o
  -2   7   3    27596.23    26110.14   1209.64 o
   1   7   3    12462.29    11186.30    911.09 o
   4   7   3   103968.23   105977.66   2448.25 o
   7   7   3    30839.01    34836.67   1667.98 o
 -13   8   3   209877.53   211755.38   3695.94 o
 -10   8   3   457343.22   478130.50   5054.44 o
  -7   8   3    25784.42    28103.29   1288.85 o
  -4   8   3    30148.58    35709.55   1372.07 o
  -1   8   3      403.66     2277.79    703.96 o
   2   8   3    68475.35    68128.16   1961.89 o
   5   8   3   366986.97   359388.00   4679.14 o
   8   8   3   290200.69   298982.28   4779.44 o
 -15   9   3    15273.29    16750.01   1330.71 o
 -12   9   3    73364.55    74341.94   2147.03 o
  -9   9   3    15274.28    18456.44   1161.19 o
  -6   9   3   447833.97   462661.97   5165.15 o
  -3   9   3    20138.52    26498.54   1273.25 o
   0   9   3    25913.88    25951.99   1311.65 o
   3   9   3   424670.84   409953.16   6349.55 o
   6   9   3    90802.86    93001.73   2551.64 o
   9   9   3   178069.50   177466.27   4031.45 o
 -17  10   3    12049.83    12939.93   1409.81 o
 -14  10   3   146741.28   147888.36   3063.89 o
 -11  10   3   290177.88   297405.25   3975.87 o
  -8  10   3     9787.76     9910.80    849.61 o
  -5  10   3      556.25     2846.96    613.08 o
  -2  10   3   382242.41   382410.88   4428.92 o
   1  10   3   136625.30   137465.44   2825.85 o
   4  10   3   377053.28   367099.97   5079.19 o
   7  10   3     1088.33     1873.03    709.16 o
  10  10   3    64928.92    66199.62   3156.76 o
 -19  11   3   348849.66   338076.94   6491.10 o
 -16  11   3      307.48     2222.73    791.70 o
 -13  11   3    35204.68    34698.50   1551.26 o
 -10  11   3    64887.82    63921.92   1794.58 o
  -7  11   3    94975.77    98754.58   2620.28 o
  -4  11   3   298807.16   300828.56   4230.61 o
  -1  11   3   115744.67   116878.36   2579.65 o
   2  11   3     7464.78     8863.44    980.11 o
   5  11   3    41300.26    39026.11   1850.39 o
   8  11   3    20313.60    21892.37   2026.23 o
  11  11   3    15363.12    16264.90   1990.73 o
 -21  12   3   186567.50   189164.84   5162.00 o
 -18  12   3     3991.83     4827.79   1024.02 o
 -15  12   3    29305.06    31767.92   1993.21 o
 -12  12   3     1693.94     4696.42    980.65 o
  -9  12   3   162289.72   160363.08   3404.08 o
  -6  12   3     2363.71     3842.82    756.47 o
  -3  12   3    76046.71    80240.01   2110.52 o
   0  12   3   229347.31   227340.61   4056.26 o
   3  12   3   287429.25   284061.41   4607.52 o
   6  12   3       95.22      752.02    686.83 o
   9  12   3    21927.34    19965.37   2398.70 o
  12  12   3   174412.59   173585.92   6057.65 o
 -23  13   3     5466.74     6585.05   1479.77 o
 -20  13   3     1809.20     3354.11   1048.04 o
 -17  13   3   285154.63   274872.03   4971.74 o
 -14  13   3   133509.22   133229.36   2679.87 o
 -11  13   3    21913.08    22214.12   1535.18 o
  -8  13   3   109671.71   110775.03   3050.39 o
  -5  13   3   631934.38   635879.44   9736.04 o
  -2  13   3   214685.63   212444.69   3448.68 o
   1  13   3     7938.53     7865.24    969.19 o
   4  13   3    23811.10    24556.08   1595.10 o
   7  13   3   149241.20   150008.23   5165.88 o
  10  13   3    67910.86    63054.79   4213.71 o
  13  13   3    32973.25    29698.87   3694.34 o
 -25  14   3    23098.18    20656.27   3194.71 o
 -22  14   3    27596.71    26876.41   2774.95 o
 -19  14   3     8739.44    10315.10   1362.67 o
 -16  14   3    32226.14    36037.17   1987.54 o
 -13  14   3   182934.09   181068.47   2836.61 o
 -10  14   3   225547.34   227980.48   5117.86 o
  -7  14   3    15977.07    17313.61   1389.00 o
  -4  14   3    55638.52    55288.67   1844.29 o
  -1  14   3    14758.41    16393.13   1248.58 o
   2  14   3       42.88      760.09    649.08 o
   5  14   3   104575.08    94778.46   3584.99 o
   8  14   3    20795.08    19950.62   2516.82 o
  11  14   3     1405.09     1621.99   1225.03 o
  14  14   3     5309.37     5547.28   2068.85 o
 -27  15   3     6317.04     6308.30   2198.41 o
 -24  15   3     1094.86     1928.56   1273.64 o
 -21  15   3    13989.68    15391.61   2217.55 o
 -18  15   3   374647.31   367682.88   6852.84 o
 -15  15   3   230086.77   222824.45   5174.08 o
 -12  15   3   282771.56   283377.50   4768.31 o
  -9  15   3    23184.17    24529.30   1675.31 o
  -6  15   3    61522.11    60706.43   2226.89 o
  -3  15   3   325459.78   315059.53   4137.43 o
   0  15   3   112522.59   106256.10   3196.86 o
   3  15   3     1660.59     2906.42    992.79 o
   6  15   3     6035.17     7142.79   1628.11 o
   9  15   3    73905.72    72489.95   4300.84 o
  12  15   3    48228.84    48602.31   4014.99 o
  15  15   3      756.94     -721.47   1609.80 o
 -29  16   3    34159.45    31747.49   4773.44 o
 -26  16   3    32255.39    31049.15   3858.11 o
 -23  16   3   201564.48   201544.55   6490.11 o
 -20  16   3     3140.76     4378.46   1415.65 o
 -17  16   3   117025.05   117794.51   3968.28 o
 -14  16   3       15.23     2264.31    931.81 o
 -11  16   3      157.00      865.10    911.69 o
  -8  16   3     6892.85     8165.71   1223.20 o
  -5  16   3    14400.34    17414.26   1474.49 o
  -2  16   3    21769.96    26443.34   1874.34 o
   1  16   3      159.45      785.64    732.11 o
   4  16   3   212411.72   191094.77   5170.52 o
   7  16   3    48911.79    44595.09   3516.47 o
  10  16   3    63837.77    64877.23   4391.79 o
  13  16   3     9236.41    10163.27   2546.92 o
  16  16   3    39007.29    42367.38   5946.48 o
 -31  17   3    96955.49    91076.20   6523.25 o
 -28  17   3    67591.38    67359.95   5463.26 o
 -25  17   3   119851.77   116170.98   5258.42 o
 -22  17   3    69417.16    75838.91   4244.29 o
 -19  17   3    18230.86    17012.58   1954.89 o
 -16  17   3    82751.38    72978.88   3297.68 o
 -13  17   3    13404.43    14362.42   1415.24 o
 -10  17   3     2473.96     5177.06    979.77 o
  -7  17   3    18751.97    20086.54   1912.13 o
  -4  17   3   207283.97   199970.77   4979.48 o
  -1  17   3   295197.31   274543.41   5242.22 o
   2  17   3     4864.18     5639.90   1293.35 o
   5  17   3     7547.71    11106.10   1965.62 o
   8  17   3    12415.94    11608.57   2156.24 o
  11  17   3    24337.58    27243.10   3287.41 o
  14  17   3    17410.17    18501.00   3485.36 o
 -30  18   3   105136.90   112412.33  10324.68 o
 -27  18   3     7434.69     6787.92   2311.39 o
 -24  18   3     9550.69     8452.96   1906.53 o
 -21  18   3      477.04     1929.66   1196.80 o
 -18  18   3    35353.82    35312.97   2607.36 o
 -15  18   3     3193.43     5479.83   1224.54 o
 -12  18   3      368.81      377.24    656.35 o
  -9  18   3   676670.69   630950.94   8736.11 o
  -6  18   3    61902.75    59275.55   2982.81 o
  -3  18   3   284395.59   272237.66   6028.04 o
   0  18   3    36365.48    37045.77   2611.05 o
   3  18   3      745.40     2017.37   1021.89 o
   6  18   3    38532.35    41252.45   3522.98 o
   9  18   3     2254.69     2728.76   1560.97 o
  12  18   3     2282.70     3662.14   1978.82 o
 -32  19   3    28175.79    31164.41   5266.50 o
 -29  19   3    25772.85    26483.79   3910.35 o
 -26  19   3    51242.30    47511.48   3926.36 o
 -23  19   3    17143.29    14485.55   2331.55 o
 -20  19   3    21961.76    22628.51   2310.76 o
 -17  19   3    76477.34    79879.35   3527.42 o
 -14  19   3   240456.36   225513.13   5431.26 o
 -11  19   3    65750.68    71888.42   3161.76 o
  -8  19   3   153105.75   157151.44   4585.47 o
  -5  19   3      929.27     1533.57    941.22 o
  -2  19   3      228.95      822.80   1016.16 o
   1  19   3    21804.52    19860.41   2494.24 o
   4  19   3      458.71     2171.36   1316.55 o
   7  19   3     7949.54     8921.34   2025.76 o
  10  19   3     4862.32     6500.85   1971.17 o
  13  19   3   115911.52   137596.42  17485.39 o
 -31  20   3    71582.30    76497.48   6122.30 o
 -28  20   3    14558.61    15180.41   3029.78 o
 -25  20   3    37105.51    38361.16   3610.70 o
 -22  20   3    60866.25    63952.41   4055.85 o
 -19  20   3    33504.27    32232.26   2655.71 o
 -16  20   3   154000.92   155521.55   6243.24 o
 -13  20   3    22089.22    23119.80   2533.60 o
 -10  20   3    14892.73    13715.85   1790.52 o
  -7  20   3     3754.53     4169.88   1208.79 o
  -4  20   3    43550.23    40650.26   2865.87 o
  -1  20   3      919.38     3872.60   1413.25 o
   2  20   3     5144.85     4975.07   1585.54 o
   5  20   3   124414.70   119083.13   6280.67 o
   8  20   3    61060.46    63868.84   5431.27 o
  11  20   3    28761.05    33801.15   5223.98 o
 -30  21   3    11465.75     8386.81   2576.40 o
 -27  21   3    81132.51    76341.63   4833.89 o
 -24  21   3     1970.82     2842.93   1446.83 o
 -21  21   3   133445.72   131432.50   5332.15 o
 -18  21   3    37135.96    37520.02   2794.32 o
 -15  21   3    12707.75    13649.09   2125.68 o
 -12  21   3     6222.00     7430.35   1661.63 o
  -9  21   3     8227.93     9456.41   1600.74 o
  -6  21   3      216.34      681.82    914.29 o
  -3  21   3      284.64     2434.79   1221.73 o
   0  21   3   331906.81   325055.31   8277.73 o
   3  21   3     6170.34     6870.39   2180.40 o
   6  21   3    53489.16    51250.52   4986.90 o
   9  21   3     1003.20     2153.43   1961.55 o
 -29  22   3    26858.93    31060.51   4197.77 o
 -26  22   3    43796.68    43949.48   3924.06 o
 -23  22   3     6231.89     7024.69   1885.10 o
 -20  22   3     3109.49     5625.43   1489.61 o
 -17  22   3   140358.06   139146.83   5357.37 o
 -14  22   3    20001.07    18757.01   2435.77 o
 -11  22   3    68521.11    64682.37   3515.06 o
  -8  22   3    42886.39    45529.66   3021.70 o
  -5  22   3   142242.11   137050.31   5361.33 o
  -2  22   3   121301.13   117923.30   5416.12 o
   1  22   3    41610.48    40061.53   4218.59 o
   4  22   3    19109.85    20656.23   3344.41 o
   7  22   3      234.36      939.68   1739.37 o
 -31  23   3    14916.71    16115.43   5016.01 o
 -28  23   3    16406.42    15949.26   2736.06 o
 -25  23   3    48295.96    46076.75   3932.80 o
 -22  23   3   184643.84   181781.94   7491.24 o
 -19  23   3      233.48     -580.24   1006.39 o
 -16  23   3     4494.13     6594.90   1688.31 o
 -13  23   3   143103.72   142449.55   5471.69 o
 -10  23   3     9981.59     9242.15   1688.74 o
  -7  23   3   166044.98   162067.13   5746.59 o
  -4  23   3   121645.06   116686.87   5225.06 o
  -1  23   3     1896.94     2162.53   1444.93 o
   2  23   3       42.89      804.36   1594.11 o
   5  23   3    29716.99    28097.74   4005.72 o
   8  23   3      428.47     1264.84   3734.02 o
 -30  24   3    60610.21    62647.69   5590.31 o
 -27  24   3    67491.01    69243.59   5622.16 o
 -24  24   3    39092.45    38363.23   4288.71 o
 -21  24   3     1837.13     3218.75   1499.99 o
 -18  24   3     6605.39     6393.12   1739.20 o
 -15  24   3    25909.32    28776.43   3102.43 o
 -12  24   3    52075.39    51420.05   3853.98 o
  -9  24   3     7725.24     8888.70   1716.36 o
  -6  24   3     9400.48    13521.83   2299.61 o
  -3  24   3    29187.51    28262.80   3168.09 o
   0  24   3    36174.44    31475.58   4031.95 o
   3  24   3    38990.92    44725.27   4777.76 o
   6  24   3     2017.56     3733.46   2218.16 o
 -29  25   3    68482.16    67448.60   5809.49 o
 -26  25   3     6214.73     6993.47   2266.56 o
 -23  25   3     3326.25     6049.31   2075.13 o
 -20  25   3    16023.28    15325.21   2492.61 o
 -17  25   3    28873.36    25667.28   3023.47 o
 -14  25   3     5875.72     7959.07   1911.97 o
 -11  25   3      337.64     1206.80   1282.90 o
  -8  25   3   205019.36   195292.75   6589.41 o
  -5  25   3     5507.67     6370.25   1827.04 o
  -2  25   3     5340.55     6339.46   1878.61 o
   1  25   3    42206.32    43899.44   4794.43 o
   4  25   3    52258.85    51911.54   5385.30 o
 -28  26   3     9437.37    11618.00   2896.08 o
 -25  26   3    17270.91    20481.78   3355.57 o
 -22  26   3    10459.62    11797.25   2719.92 o
 -19  26   3     3700.06     6320.30   1882.34 o
 -16  26   3    40445.39    38156.21   3589.59 o
 -13  26   3   234971.56   228101.31   7287.16 o
 -10  26   3    10986.05    11216.93   2544.46 o
  -7  26   3     2115.45     4745.87   1715.20 o
  -4  26   3    36728.66    37963.30   3724.30 o
  -1  26   3       69.00      591.70   1586.74 o
   2  26   3    56377.59    54460.70   5425.22 o
 -27  27   3     1436.63     4104.66   2232.87 o
 -24  27   3       51.43     1032.57   1614.05 o
 -21  27   3   266908.78   262709.38   8150.27 o
 -18  27   3    53361.62    52230.66   4239.97 o
 -15  27   3    71707.24    74130.94   4793.24 o
 -12  27   3      128.32     2624.05   1628.55 o
  -9  27   3    12222.90    10483.03   2519.39 o
  -6  27   3    17900.36    19543.47   2804.22 o
  -3  27   3    16522.05    18098.33   3290.95 o
   0  27   3    16189.53    18200.49   3443.55 o
 -26  28   3    48299.71    51814.80   5280.06 o
 -23  28   3    34021.07    37000.87   4467.60 o
 -20  28   3    24597.76    20637.26   3177.77 o
 -17  28   3      301.45     1661.71   1449.52 o
 -14  28   3     8528.76     8556.61   2110.04 o
 -11  28   3    36257.20    38716.99   4399.17 o
  -8  28   3     4050.93     3186.86   1837.08 o
  -5  28   3     5640.86     8329.74   2226.13 o
  -2  28   3     9681.07    10717.91   2860.61 o
 -25  29   3     9527.09     9691.94   2730.61 o
 -22  29   3     1745.51     3718.91   1987.00 o
 -19  29   3    34525.42    35071.90   3782.01 o
 -16  29   3      157.24     -610.43   1256.76 o
 -13  29   3    13616.33    15121.69   2989.91 o
 -10  29   3     5229.15     6245.47   2198.32 o
  -7  29   3   148885.72   155065.78   7519.48 o
  -4  29   3    42414.49    44091.34   4880.29 o
 -24  30   3        4.49      740.64   1792.74 o
 -21  30   3    11213.46    10275.71   2385.72 o
 -18  30   3     1810.31     3401.80   1819.99 o
 -15  30   3     1172.00     2278.31   1770.77 o
 -12  30   3    91257.88    88591.41   6239.23 o
  -9  30   3    13434.50    16894.04   3291.22 o
  -6  30   3    92569.37    99536.53   6646.53 o
 -23  31   3      789.21     2858.52   2801.87 o
 -20  31   3    71150.65    70752.29   5172.03 o
 -17  31   3   113716.39   115243.73   6854.36 o
 -14  31   3    24349.12    25286.81   3743.36 o
 -11  31   3    26636.43    32230.57   4712.71 o
  -8  31   3     3277.53     5186.61   3499.68 o
 -19  32   3    91597.10    98569.27   8378.40 o
 -16  32   3      300.98     1291.04   1991.15 o
 -13  32   3      329.42     1113.44   2076.83 o
  -1   1   4   309871.41   326493.16   3894.96 o
  -3   2   4    43798.55    45212.33   1131.18 o
   0   2   4   170407.64   180676.72   3266.58 o
  -5   3   4    41723.47    39801.51   1399.17 o
  -2   3   4    11745.86    15494.65    805.11 o
   1   3   4   536504.00   514206.31   4647.55 o
  -7   4   4   324835.75   326316.31   4083.58 o
  -4   4   4  1931510.88  1870586.75  18736.06 o
  -1   4   4   147556.92   151490.06   2457.60 o
   2   4   4   201517.03   218409.56   3168.96 o
  -9   5   4   410282.78   408876.19   4827.70 o
  -6   5   4    31447.65    31967.71   1399.81 o
  -3   5   4   800490.63   795972.88   7409.64 o
   0   5   4   209748.05   211546.41   3059.36 o
   3   5   4    74317.88    73537.75   2026.89 o
 -11   6   4     6191.57     8754.32   1000.25 o
  -8   6   4   173394.20   175185.00   3144.88 o
  -5   6   4    19156.42    24718.05   1294.37 o
  -2   6   4      287.01     2280.50    559.60 o
   1   6   4   183452.30   196411.78   3345.16 o
   4   6   4    46610.71    49679.59   1816.05 o
 -13   7   4    25723.42    29565.02   1661.03 o
 -10   7   4      103.78     1581.86    585.88 o
  -7   7   4   272364.84   278894.00   4382.73 o
  -4   7   4    10868.59    11509.86    984.58 o
  -1   7   4    24672.53    26541.17   1398.89 o
   2   7   4   830371.75   834328.44  11083.87 o
   5   7   4   926014.56   901096.44   9416.40 o
 -15   8   4    17192.27    17317.17   1436.45 o
 -12   8   4   376346.50   383664.25   5058.22 o
  -9   8   4    44116.08    42766.60   1728.33 o
  -6   8   4     2160.38     2451.25    640.73 o
  -3   8   4  1278770.00  1304710.13  10952.76 o
   0   8   4   775166.63   781936.69   6630.00 o
   3   8   4    52145.57    53450.63   1924.84 o
   6   8   4   170660.25   168460.81   3504.25 o
 -17   9   4    18842.33    18886.60   1544.50 o
 -14   9   4    77140.26    79151.71   2495.00 o
 -11   9   4   539454.13   529098.63   5831.08 o
  -8   9   4   881672.00   860696.31   9068.88 o
  -5   9   4   105865.30   107655.50   2514.89 o
  -2   9   4    21759.12    21874.87   1326.90 o
   1   9   4    90110.41    90452.16   2404.79 o
   4   9   4     9510.74     9593.95   1078.65 o
   7   9   4    15030.07    17166.79   1477.41 o
 -19  10   4    61832.12    64503.30   2801.27 o
 -16  10   4   933307.38   938100.06   8574.55 o
 -13  10   4   154071.05   155711.34   3305.36 o
 -10  10   4     7903.93     9934.19   1032.67 o
  -7  10   4    22326.83    22417.25   1367.27 o
  -4  10   4    22517.46    24478.53   1401.13 o
  -1  10   4    16198.75    16098.98   1302.37 o
   2  10   4   107030.55   104147.33   2674.26 o
   5  10   4    18679.61    18757.17   1454.83 o
   8  10   4      478.02     1652.61    800.99 o
 -21  11   4   423060.22   401363.94   7571.49 o
 -18  11   4   198944.05   191874.53   4716.08 o
 -15  11   4      297.98     3478.20    808.79 o
 -12  11   4     1901.06     3988.60    766.55 o
  -9  11   4     1420.39     3001.97    689.88 o
  -6  11   4   102457.92    98755.96   2498.64 o
  -3  11   4   278017.41   280732.25   4172.31 o
   0  11   4   174015.91   169641.55   3645.63 o
   3  11   4   128955.20   122514.80   3511.98 o
   6  11   4   599087.06   574310.06   8206.82 o
   9  11   4    60101.48    58430.73   3107.99 o
 -23  12   4      249.13     1006.92   1383.44 o
 -20  12   4     6364.16     7095.88   1383.53 o
 -17  12   4    73191.55    71730.90   2802.61 o
 -14  12   4      112.05     1613.30    654.50 o
 -11  12   4   436131.53   449779.69   5169.22 o
  -8  12   4   115258.36   115551.44   2587.46 o
  -5  12   4     3034.76     4584.56    784.17 o
  -2  12   4   415772.50   404989.63   5146.52 o
   1  12   4   401325.72   391509.97   5261.22 o
   4  12   4    93044.97    88474.34   2729.31 o
   7  12   4     6129.04     7072.84   1292.76 o
  10  12   4     1306.85     1376.61   1160.98 o
 -25  13   4    18426.93    17838.10   2995.91 o
 -22  13   4    36367.29    37816.44   2816.34 o
 -19  13   4    70562.15    74350.00   2957.66 o
 -16  13   4   319258.09   321324.91   5467.89 o
 -13  13   4    14950.25    16611.25   1249.16 o
 -10  13   4    16236.55    19920.78   1180.69 o
  -7  13   4  1193052.63  1179437.88  13878.64 o
  -4  13   4   535260.56   531629.69   6498.70 o
  -1  13   4      773.15     2247.97    672.05 o
   2  13   4   176255.61   172575.38   3679.94 o
   5  13   4     5608.54     8936.54   1216.18 o
   8  13   4     5658.76     5213.58   1544.57 o
  11  13   4    57214.02    59357.10   4280.80 o
 -27  14   4     1409.43     1979.90   1647.36 o
 -24  14   4   313356.88   304466.19   8031.71 o
 -21  14   4   162894.91   166390.13   8043.51 o
 -18  14   4     8979.09     9117.33   1524.52 o
 -15  14   4   249229.53   249839.47   4605.60 o
 -12  14   4   392320.63   397281.78   5882.60 o
  -9  14   4    44538.55    42109.81   2131.62 o
  -6  14   4     7322.38     8870.70   1036.08 o
  -3  14   4    96285.13    95105.66   2597.42 o
   0  14   4    62085.09    61397.88   2269.44 o
   3  14   4   256650.14   248515.70   5370.88 o
   6  14   4   128669.86   122883.50   4810.29 o
   9  14   4      812.63     1134.70   1128.02 o
  12  14   4    36352.50    40607.11   3678.25 o
 -29  15   4   335844.56   345240.03  10956.24 o
 -26  15   4    55678.06    52532.54   4801.37 o
 -23  15   4    38738.77    45338.24   3589.52 o
 -20  15   4   154476.64   158361.45   4797.65 o
 -17  15   4    59235.19    61508.93   3182.17 o
 -14  15   4     3751.30     4796.46   1200.07 o
 -11  15   4      801.35     1389.05    728.09 o
  -8  15   4    91938.46    98161.93   3192.90 o
  -5  15   4    27955.75    27913.44   1595.71 o
  -2  15   4   551406.38   548616.88   6532.21 o
   1  15   4    28861.18    26203.63   1995.16 o
   4  15   4     6397.06     5064.41   1282.69 o
   7  15   4   379862.50   368907.78   8534.49 o
  10  15   4   169294.64   163840.55   6106.96 o
  13  15   4     3826.21     4072.00   2037.88 o
 -31  16   4     6935.54     7865.45   2578.16 o
 -28  16   4    17604.15    17784.80   3199.30 o
 -25  16   4    36079.83    40688.02   3606.03 o
 -22  16   4     1606.20     2668.82   1334.92 o
 -19  16   4    56077.18    49584.30   3016.38 o
 -16  16   4     2608.00     4468.13   1298.43 o
 -13  16   4    48683.65    50951.07   2378.81 o
 -10  16   4   363563.78   364456.47   5804.61 o
  -7  16   4   478067.91   480843.47   6528.02 o
  -4  16   4     6034.29     8385.70   1257.03 o
  -1  16   4    84748.13    88551.70   3111.45 o
   2  16   4   384764.78   363004.81   6971.44 o
   5  16   4    38630.99    37499.66   3206.68 o
   8  16   4    14815.29    16462.89   2440.33 o
  11  16   4     3597.90     3357.68   1592.75 o
  14  16   4    10960.50    11509.59   2800.13 o
 -30  17   4     5925.06     8464.12   2605.96 o
 -27  17   4    14714.81    14291.58   2888.77 o
 -24  17   4    83870.95    88559.29   4752.12 o
 -21  17   4    92830.05    89296.25   4520.12 o
 -18  17   4    19339.70    19669.51   2135.86 o
 -15  17   4   640745.31   621010.00  10168.29 o
 -12  17   4   258292.20   256082.94   4993.38 o
  -9  17   4      193.72     2210.51    857.92 o
  -6  17   4   296939.56   294925.81   6170.98 o
  -3  17   4   144334.20   144855.13   4183.26 o
   0  17   4    48580.82    50348.26   2637.22 o
   3  17   4      584.46     1447.84    979.84 o
   6  17   4    16894.05    19868.65   2618.22 o
   9  17   4     1506.31     2146.51   1435.29 o
  12  17   4    91613.86    90209.34   6207.09 o
  15  17   4    27809.75    37985.48   6921.20 o
 -32  18   4     8759.93     8850.36   6195.01 o
 -29  18   4     4199.39     1010.71   1698.55 o
 -26  18   4    31812.12    31652.48   3359.49 o
 -23  18   4   163752.97   155616.28   5895.92 o
 -20  18   4   574640.06   565379.06   9288.45 o
 -17  18   4    78193.58    76896.88   3487.21 o
 -14  18   4     8960.57     8503.02   1480.23 o
 -11  18   4   354754.09   345235.00   5848.83 o
  -8  18   4    21247.93    19706.19   2028.75 o
  -5  18   4    76303.86    74000.27   3370.51 o
  -2  18   4     5775.33     4993.75   1268.15 o
   1  18   4    99085.49    94030.30   3814.20 o
   4  18   4    27444.43    28662.59   2974.16 o
   7  18   4   355940.16   352326.31   8993.10 o
  10  18   4     6150.18     4284.46   1775.44 o
  13  18   4    47108.48    51200.34   5192.57 o
 -31  19   4     4538.15     5916.99   2366.91 o
 -28  19   4   222955.95   216452.55   8632.13 o
 -25  19   4   105055.56   100544.47   5159.78 o
 -22  19   4     8476.57     8350.18   1885.18 o
 -19  19   4    66350.17    67722.87   3491.39 o
 -16  19   4      573.90      989.43    917.66 o
 -13  19   4    25213.57    26879.80   2292.66 o
 -10  19   4    60402.75    59110.91   3117.78 o
  -7  19   4    40836.67    41710.35   2807.23 o
  -4  19   4     7998.64     7187.05   1471.08 o
  -1  19   4   363680.19   337710.38   7997.93 o
   2  19   4   370563.25   348436.09   8431.43 o
   5  19   4    12011.46    13270.13   2357.38 o
   8  19   4    26052.40    31251.82   3479.32 o
  11  19   4    65701.42    72588.22   6968.13 o
 -30  20   4    14167.66    11579.59   2944.74 o
 -27  20   4     1730.70     4498.01   1746.05 o
 -24  20   4      174.32      847.26   1342.33 o
 -21  20   4    12946.62    11514.09   2131.16 o
 -18  20   4    15849.13    19010.02   2198.82 o
 -15  20   4    33410.35    33721.32   2624.91 o
 -12  20   4     2998.89     3707.29   1159.09 o
  -9  20   4    73458.45    73679.34   3462.65 o
  -6  20   4   785697.63   748369.75  10518.37 o
  -3  20   4    42950.67    43933.05   2994.63 o
   0  20   4    18971.22    19852.84   2593.87 o
   3  20   4    81570.19    80321.97   5468.59 o
   6  20   4     3530.11     3772.17   1869.36 o
   9  20   4    11224.32    10589.23   2724.25 o
 -29  21   4    38625.86    43457.02   4807.12 o
 -26  21   4     2663.28     1800.50   1419.01 o
 -23  21   4    93526.46   100361.88   5044.05 o
 -20  21   4      787.08     2937.03   1211.51 o
 -17  21   4    42567.75    40305.86   2946.51 o
 -14  21   4   248138.50   239611.70   6849.73 o
 -11  21   4   307109.00   294656.97   6559.39 o
  -8  21   4    96902.30    92589.76   3926.81 o
  -5  21   4    12916.63    12862.37   1856.18 o
  -2  21   4    62589.52    62626.75   4087.65 o
   1  21   4    28514.75    32549.22   3311.15 o
   4  21   4    15349.52    15902.70   3023.68 o
   7  21   4     1603.83     3290.55   1953.03 o
  10  21   4    25583.41    26677.10   6977.38 o
 -31  22   4    51294.19    52085.72   7970.32 o
 -28  22   4    57520.79    58559.65   4576.13 o
 -25  22   4     2847.14     4327.24   1702.54 o
 -22  22   4     8905.16     8911.78   2017.46 o
 -19  22   4   430006.53   415631.56  11053.37 o
 -16  22   4    61378.86    62103.37   4038.70 o
 -13  22   4    40204.24    37411.05   3304.39 o
 -10  22   4     1476.75     2521.80   1148.76 o
  -7  22   4     3561.88     4221.15   1317.02 o
  -4  22   4     3119.71     3159.80   1526.40 o
  -1  22   4    75807.93    77955.71   4607.12 o
   2  22   4     7180.13     3921.14   1892.24 o
   5  22   4     8821.45    12909.35   2753.23 o
   8  22   4   223293.25   238418.89   9500.37 o
 -30  23   4     1186.43     2056.70   1906.98 o
 -27  23   4   171847.39   174823.92   6850.01 o
 -24  23   4   228994.69   223031.44   7354.64 o
 -21  23   4    20295.38    24710.10   2936.48 o
 -18  23   4    21963.90    20472.69   2653.65 o
 -15  23   4    11460.55    12930.09   2236.97 o
 -12  23   4    24719.49    25257.71   2907.03 o
  -9  23   4    44225.64    44043.15   3158.85 o
  -6  23   4    43642.20    47045.24   3730.29 o
  -3  23   4    27405.83    28406.58   3185.82 o
   0  23   4    31582.68    37021.13   4180.77 o
   3  23   4   253470.78   267836.91   9612.34 o
   6  23   4    56301.31    55200.84   5399.98 o
 -29  24   4    14739.37    15968.29   2823.84 o
 -26  24   4     1640.89     4795.79   2020.35 o
 -23  24   4     2195.91     2191.78   1607.78 o
 -20  24   4     1430.33     1519.71   1307.52 o
 -17  24   4    19624.36    22789.25   2870.41 o
 -14  24   4    98635.68    92848.21   4710.96 o
 -11  24   4      587.32     4225.78   1513.62 o
  -8  24   4     9694.92    10503.98   2032.33 o
  -5  24   4   257119.58   241767.20   7420.80 o
  -2  24   4   159786.11   147989.27   6111.51 o
   1  24   4      691.10     1703.02   1739.78 o
   4  24   4    11560.53     7192.21   2462.97 o
 -28  25   4      917.18     2717.79   1949.40 o
 -25  25   4    22793.14    22361.09   3561.70 o
 -22  25   4    72845.90    71296.91   5461.01 o
 -19  25   4   158020.42   158926.84   6228.24 o
 -16  25   4     4661.62     3585.22   1602.63 o
 -13  25   4    53590.23    53857.96   4625.73 o
 -10  25   4   264746.38   259856.86   7767.48 o
  -7  25   4    48961.59    48677.65   3914.20 o
  -4  25   4     5564.06     7384.70   1899.09 o
  -1  25   4      138.84     -132.00   1526.79 o
   2  25   4     4216.82     5875.47   2409.35 o
   5  25   4    33080.55    28608.41   6574.46 o
 -27  26   4   169239.28   181506.42   8248.35 o
 -24  26   4    22591.63    27370.81   3824.13 o
 -21  26   4    21820.28    25005.75   3127.76 o
 -18  26   4   139200.56   134070.69   5883.97 o
 -15  26   4   140442.77   137074.48   5867.88 o
 -12  26   4    10769.54    14362.52   2485.26 o
  -9  26   4     3689.08     4220.42   1973.65 o
  -6  26   4     3820.63     3447.13   1634.46 o
  -3  26   4    14101.60    13556.46   2577.86 o
   0  26   4    44814.55    43982.06   4819.01 o
   3  26   4    21939.32    16944.52   4238.41 o
 -26  27   4    19385.42    20494.46   3582.12 o
 -23  27   4   165139.59   161709.70   7604.52 o
 -20  27   4    16032.38    18000.24   2845.37 o
 -17  27   4    15276.16    15183.46   2588.22 o
 -14  27   4     8428.60     9204.39   2134.56 o
 -11  27   4    26644.18    29712.82   3820.13 o
  -8  27   4    18516.22    16060.81   3052.95 o
  -5  27   4   163989.50   164549.78   6671.58 o
  -2  27   4      524.95     2676.77   2035.01 o
   1  27   4    11667.42    13566.14   4479.03 o
 -25  28   4      318.44     1278.81   1861.53 o
 -22  28   4      179.96     1733.89   1867.86 o
 -19  28   4    42654.18    44795.43   4130.84 o
 -16  28   4     2252.46     2639.70   1518.49 o
 -13  28   4   191587.83   187731.19   7891.95 o
 -10  28   4   122374.75   125353.93   6723.98 o
  -7  28   4      365.75     1067.50   1680.67 o
  -4  28   4    77189.87    77543.63   6023.55 o
  -1  28   4   137587.73   140972.78  10075.13 o
 -24  29   4    42707.65    46651.29   5035.78 o
 -21  29   4    26738.85    27986.91   3456.58 o
 -18  29   4   191137.02   196498.27   7384.53 o
 -15  29   4     9802.08    12219.77   2718.83 o
 -12  29   4      870.30     2597.21   1899.87 o
  -9  29   4   111095.03   115849.55   7466.21 o
  -6  29   4    43258.63    44810.23   4905.89 o
  -3  29   4    27976.65    26942.79   6155.22 o
 -23  30   4   130283.84   131088.50   7361.66 o
 -20  30   4     7966.95     8966.74   2318.82 o
 -17  30   4    30365.97    30661.43   3694.56 o
 -14  30   4    70773.00    67053.31   5587.44 o
 -11  30   4      572.82     2635.54   1860.16 o
  -8  30   4     5833.48     5457.65   2149.87 o
  -5  30   4     5416.53    12218.32   7507.39 o
 -22  31   4    24064.43    22148.96   4885.87 o
 -19  31   4    13658.16    13441.42   2768.27 o
 -16  31   4      268.34      993.14   1784.31 o
 -13  31   4     9374.95     9124.64   2657.32 o
 -10  31   4    17086.48    19119.75   5265.49 o
 -18  32   4      448.21     1106.75   2334.24 o
 -15  32   4    18706.88    21540.68   8875.90 o
   0   1   5    31667.27    31184.28   1108.08 o
  -2   2   5   107887.45   108990.99   2566.72 o
   1   2   5   182554.17   167734.59   2957.65 o
  -4   3   5    57374.88    61851.78   1551.28 o
  -1   3   5   314681.44   319258.84   4589.65 o
   2   3   5    25367.56    30531.40   1293.27 o
  -6   4   5   184920.66   178548.58   3103.47 o
  -3   4   5   237395.06   248535.45   3406.75 o
   0   4   5    78386.37    77158.83   1921.18 o
   3   4   5    65390.21    65061.36   1967.84 o
  -8   5   5   177289.77   175249.03   3306.64 o
  -5   5   5    53213.14    56743.68   1811.52 o
  -2   5   5   853798.31   869926.63  12235.98 o
   1   5   5    31585.47    32046.64   1441.97 o
   4   5   5    73108.49    72295.27   2205.55 o
 -10   6   5   229973.84   226679.92   3948.46 o
  -7   6   5   739840.88   743996.25   6710.92 o
  -4   6   5    67342.50    70684.84   2169.00 o
  -1   6   5   120601.20   129881.38   2646.99 o
   2   6   5   132944.92   125576.02   2772.61 o
   5   6   5    86206.88    86872.09   2658.82 o
 -12   7   5   218873.95   223744.69   4097.99 o
  -9   7   5   286224.13   295867.59   4744.21 o
  -6   7   5     5977.25     6886.77    915.17 o
  -3   7   5     4944.88     7025.62    901.00 o
   0   7   5    20591.40    21905.82   1341.47 o
   3   7   5    38329.41    38104.22   1771.08 o
   6   7   5    43983.03    45121.45   2052.97 o
 -14   8   5   193947.23   190612.36   3962.10 o
 -11   8   5    17020.18    18818.03   1450.56 o
  -8   8   5   222847.89   222320.56   3843.90 o
  -5   8   5    72382.25    78049.53   2261.72 o
  -2   8   5    66658.87    70141.70   2237.32 o
   1   8   5    55082.98    53707.59   1952.88 o
   4   8   5     1442.01     2013.14    670.22 o
   7   8   5   335360.97   331227.38   5256.28 o
 -16   9   5    27005.19    28445.29   1894.33 o
 -13   9   5    36102.01    38370.75   1985.53 o
 -10   9   5     1498.39     2436.75    699.83 o
  -7   9   5    32832.89    34000.86   1719.35 o
  -4   9   5    39510.41    40739.77   1774.96 o
  -1   9   5   520348.16   517199.69   5789.40 o
   2   9   5   475725.81   460827.13   5685.52 o
   5   9   5   178057.44   175308.98   3786.83 o
   8   9   5    39818.26    38980.09   2156.66 o
 -18  10   5     1770.24     1848.65    934.16 o
 -15  10   5    34606.58    33929.02   1962.99 o
 -12  10   5   103619.86   105827.23   2886.51 o
  -9  10   5    74781.16    75147.59   2361.26 o
  -6  10   5  1649836.13  1600575.38  10494.56 o
  -3  10   5      192.23     3058.45    710.38 o
   0  10   5   105735.29   102729.29   2724.60 o
   3  10   5    35281.97    38494.09   1933.72 o
   6  10   5     4321.18     5406.53   1036.76 o
   9  10   5    46689.34    48838.90   2662.65 o
 -20  11   5    36785.33    40064.62   2983.73 o
 -17  11   5    44148.95    43862.17   2466.50 o
 -14  11   5    32196.05    34694.63   1924.50 o
 -11  11   5   222629.59   214804.66   3981.25 o
  -8  11   5    51735.57    52223.44   2043.24 o
  -5  11   5   346354.47   352412.09   5385.78 o
  -2  11   5    10253.68    11032.60   1219.25 o
   1  11   5     8585.19     8393.93   1110.25 o
   4  11   5    14176.02    12502.20   1363.49 o
   7  11   5     8772.58    10144.06   1336.55 o
  10  11   5   125407.48   120678.23   4328.89 o
 -22  12   5     3006.26     3372.12   1182.06 o
 -19  12   5   166861.66   174999.72   4507.77 o
 -16  12   5    33768.74    36029.12   2211.08 o
 -13  12   5   146392.77   142418.97   3343.13 o
 -10  12   5    57642.11    60347.23   2185.19 o
  -7  12   5   107930.74   110449.16   2857.26 o
  -4  12   5     9999.82    10266.29   1141.80 o
  -1  12   5    32025.99    29646.12   1742.12 o
   2  12   5      231.87     2685.43    791.40 o
   5  12   5     1521.69     2418.17    840.85 o
   8  12   5   249245.72   248333.11   6763.88 o
  11  12   5    84706.91    88420.13   4545.44 o
 -24  13   5    77114.89    79659.59   5420.55 o
 -21  13   5     1022.02     2534.12   1082.91 o
 -18  13   5    61875.65    60425.51   2800.97 o
 -15  13   5    70809.03    72103.91   2519.84 o
 -12  13   5    67624.41    70428.56   2354.14 o
  -9  13   5   107700.87   107783.55   2799.07 o
  -6  13   5    16723.34    17001.46   1400.89 o
  -3  13   5   153081.56   154263.86   3469.71 o
   0  13   5    37017.00    36973.58   1983.73 o
   3  13   5   408575.75   392041.47   5889.80 o
   6  13   5     3409.00     5176.85   1251.99 o
   9  13   5   113828.15   116416.06   4956.41 o
  12  13   5     2180.43     1920.34   1452.22 o
 -26  14   5    18666.80    21073.26   3297.63 o
 -23  14   5    89524.00    91152.69   4674.34 o
 -20  14   5    25774.07    27271.67   2476.19 o
 -17  14   5     5988.30     5442.98   1379.22 o
 -14  14   5   395987.06   408787.59   6390.96 o
 -11  14   5     8920.74    10611.87   1086.34 o
  -8  14   5    30449.51    32160.46   1788.03 o
  -5  14   5   105213.95   106359.67   2932.80 o
  -2  14   5   233863.27   233498.59   4307.88 o
   1  14   5   129342.13   129704.19   3383.33 o
   4  14   5   122604.02   119229.55   3787.96 o
   7  14   5    51041.72    49479.91   3564.50 o
  10  14   5    20900.49    23409.66   2842.37 o
  13  14   5     8351.61     7518.70   2367.31 o
 -28  15   5     1101.71     2600.47   1839.45 o
 -25  15   5    41490.64    42848.59   4436.73 o
 -22  15   5    74571.95    79089.34   4381.02 o
 -19  15   5   271786.28   274466.34   6941.05 o
 -16  15   5    20026.83    21432.05   2182.01 o
 -13  15   5    18781.35    20789.12   1836.82 o
 -10  15   5    70501.78    69470.02   2761.23 o
  -7  15   5     3636.58     3922.56    982.97 o
  -4  15   5   218732.98   210053.83   4283.56 o
  -1  15   5    72859.27    70316.92   2546.56 o
   2  15   5   113757.34   110725.27   3666.37 o
   5  15   5    32503.95    34806.10   2735.45 o
   8  15   5    76246.82    73292.50   4270.45 o
  11  15   5     3958.37     4636.82   1771.57 o
  14  15   5     6242.25     7924.23   2480.77 o
 -30  16   5     4218.18     5374.68   2292.73 o
 -27  16   5   159549.28   161492.11   7398.99 o
 -24  16   5    18671.00    18733.06   2687.71 o
 -21  16   5    32925.10    35076.02   3169.08 o
 -18  16   5     9006.47    11795.27   1789.29 o
 -15  16   5    54618.96    51435.66   3054.06 o
 -12  16   5   161600.80   165116.80   4207.52 o
  -9  16   5    42150.07    45642.84   2410.22 o
  -6  16   5     1475.00     3592.24    986.37 o
  -3  16   5    58852.40    64177.41   3042.35 o
   0  16   5   182387.88   178585.72   4543.55 o
   3  16   5    17693.70    17953.05   2095.58 o
   6  16   5    65156.24    61308.11   4058.01 o
   9  16   5    37482.42    37484.79   3587.42 o
  12  16   5    84960.37    88097.44   6084.48 o
  15  16   5    19850.74    26882.19   4008.35 o
 -29  17   5     8607.96     9254.45   2550.72 o
 -26  17   5    64186.84    71058.73   5440.22 o
 -23  17   5     4566.39     6613.47   1836.49 o
 -20  17   5    36556.09    40745.72   2997.71 o
 -17  17   5    12133.64    12526.31   1810.99 o
 -14  17   5    18711.88    18492.70   2076.54 o
 -11  17   5   164210.66   165208.81   4248.75 o
  -8  17   5     7112.80     6687.38   1299.75 o
  -5  17   5   265561.03   249360.39   5867.54 o
  -2  17   5    18496.61    19300.85   1878.74 o
   1  17   5    36680.70    38170.27   2978.78 o
   4  17   5    39063.73    41597.24   3016.06 o
   7  17   5    25695.98    25640.80   3054.97 o
  10  17   5    91593.23    98310.04   5311.70 o
  13  17   5    40279.64    47190.25   5044.16 o
 -31  18   5    22128.76    23654.93   4256.71 o
 -28  18   5       79.09     -408.90   1497.59 o
 -25  18   5    63891.64    68827.94   4608.05 o
 -22  18   5    11078.43    12146.84   2188.15 o
 -19  18   5    42650.87    42525.93   3033.48 o
 -16  18   5    43830.75    44126.84   3019.45 o
 -13  18   5   176118.41   176094.80   4987.80 o
 -10  18   5   398005.53   396334.09   6541.77 o
  -7  18   5    20999.01    22660.15   2247.35 o
  -4  18   5     1747.80     4210.91   1256.68 o
  -1  18   5    81218.54    74857.47   3585.54 o
   2  18   5    39338.43    40841.20   2984.94 o
   5  18   5    91437.13    94670.24   4840.07 o
   8  18   5    27827.76    28036.11   3271.33 o
  11  18   5    67808.49    65615.11   5482.07 o
 -30  19   5    23734.09    26256.84   4011.81 o
 -27  19   5       13.97     -823.41   1454.60 o
 -24  19   5    34827.29    33040.52   3420.45 o
 -21  19   5    14776.72    13380.77   1974.69 o
 -18  19   5   229238.58   231808.41   6072.07 o
 -15  19   5     2564.20     3598.96   1220.01 o
 -12  19   5   100066.49    99849.16   3444.95 o
  -9  19   5     1735.96     3806.95   1183.10 o
  -6  19   5     3748.77     7102.41   1451.34 o
  -3  19   5    27360.16    28907.31   2592.00 o
   0  19   5     1685.30     2406.48   1278.97 o
   3  19   5    47042.77    46579.22   4362.25 o
   6  19   5     3695.03     3323.30   1872.64 o
   9  19   5    96923.14   101281.10   6408.47 o
  12  19   5    28977.98    35203.23   6376.80 o
 -29  20   5     1347.90      671.42   1810.76 o
 -26  20   5   161842.64   163093.89   6494.49 o
 -23  20   5   102780.94   101620.65   5131.76 o
 -20  20   5    57832.01    62872.55   3621.94 o
 -17  20   5    65246.26    68491.66   3626.81 o
 -14  20   5     2471.92     2867.79   1269.92 o
 -11  20   5    74725.91    80047.75   3626.22 o
  -8  20   5    54709.51    55660.89   3718.92 o
  -5  20   5     8512.60     8692.85   1600.17 o
  -2  20   5    50861.07    49123.78   3666.70 o
   1  20   5    75520.26    78103.34   4535.99 o
   4  20   5   195893.69   197206.94   7869.75 o
   7  20   5     5584.33     3674.99   2014.31 o
  10  20   5     3332.44     4352.97   2808.81 o
 -31  21   5    69510.97    89348.52   9805.12 o
 -28  21   5     1530.04     1951.41   1841.14 o
 -25  21   5    53991.54    56621.41   4362.42 o
 -22  21   5      626.98      718.20   1270.52 o
 -19  21   5     7789.46    10752.57   1794.27 o
 -16  21   5    50640.59    48740.98   3685.52 o
 -13  21   5    18066.75    17798.63   2419.87 o
 -10  21   5    29077.86    30499.42   2669.15 o
  -7  21   5     9610.25    10949.51   1855.01 o
  -4  21   5   151759.30   159094.81   5207.81 o
  -1  21   5    50923.82    52667.96   3945.81 o
   2  21   5    36697.69    34767.48   4009.40 o
   5  21   5       20.52      806.88   1662.75 o
   8  21   5     4812.96     5823.82   2321.69 o
 -30  22   5    36755.93    41913.93   4861.79 o
 -27  22   5    13534.25    16800.17   2701.65 o
 -24  22   5    17325.09    18393.91   2798.17 o
 -21  22   5    11454.58    14512.97   2133.80 o
 -18  22   5     1920.85     4952.14   1573.35 o
 -15  22   5    26203.98    25119.80   2857.02 o
 -12  22   5    99217.66    99939.45   4697.59 o
  -9  22   5   245734.98   251481.30   6470.07 o
  -6  22   5     5075.15     6208.20   1543.75 o
  -3  22   5    56181.03    57825.75   4086.56 o
   0  22   5       17.58     1252.60   1317.23 o
   3  22   5    19788.24    20744.08   3433.44 o
   6  22   5    38301.20    38740.71   4612.11 o
 -29  23   5     2487.80     3044.49   2068.89 o
 -26  23   5    19364.68    17684.38   2817.44 o
 -23  23   5     4005.74     4832.62   1983.33 o
 -20  23   5     3220.69     3511.58   1485.18 o
 -17  23   5    77548.64    76800.30   4556.31 o
 -14  23   5   116001.44   111859.27   5087.28 o
 -11  23   5    99075.52   100399.27   4787.24 o
  -8  23   5     9655.46    10097.23   1832.64 o
  -5  23   5    20441.79    19498.19   2665.34 o
  -2  23   5    40826.15    37961.94   3648.57 o
   1  23   5      313.98     1764.18   1653.55 o
   4  23   5      420.85     1868.01   1864.53 o
   7  23   5    26372.55    28137.59   5207.73 o
 -28  24   5    38403.85    40280.71   4636.34 o
 -25  24   5    21277.82    20916.67   3498.37 o
 -22  24   5   179859.73   186486.67   7726.12 o
 -19  24   5     5539.94     6074.10   1809.15 o
 -16  24   5   140224.34   146703.86   5906.80 o
 -13  24   5    27129.42    25725.99   3033.33 o
 -10  24   5    13591.95    13490.24   2044.40 o
  -7  24   5     2870.85     2980.96   1633.53 o
  -4  24   5     1427.44     2045.89   1395.99 o
  -1  24   5     2238.99     2297.78   1813.79 o
   2  24   5     2806.84     5590.66   2222.70 o
   5  24   5   128143.99   135519.91   7579.42 o
 -27  25   5    13366.65    14534.41   3129.39 o
 -24  25   5    56103.21    53593.71   5007.32 o
 -21  25   5    24527.21    23831.70   3118.74 o
 -18  25   5     6946.39     8671.58   2018.56 o
 -15  25   5     7094.68     7808.70   1876.27 o
 -12  25   5    40368.14    35866.63   3512.27 o
  -9  25   5    25139.33    25514.33   3013.22 o
  -6  25   5    44741.58    50962.57   4120.61 o
  -3  25   5    67591.42    67839.47   4746.29 o
   0  25   5   105355.77   100302.69   6610.00 o
   3  25   5    11991.79    16026.10   3214.55 o
 -26  26   5    26279.17    24352.57   3855.70 o
 -23  26   5    54607.02    57518.86   5186.23 o
 -20  26   5      883.26      621.72   1326.58 o
 -17  26   5    50326.84    52234.59   4233.70 o
 -14  26   5    18269.36    18906.65   2751.96 o
 -11  26   5     3155.22     3543.48   1589.65 o
  -8  26   5   116981.27   122230.33   5674.76 o
  -5  26   5    10963.48    12348.66   2494.43 o
  -2  26   5    39820.53    47971.52   4991.92 o
   1  26   5    27270.23    27515.88   4071.65 o
 -28  27   5     2720.85     3551.18   2998.38 o
 -25  27   5    44197.95    48119.13   5073.13 o
 -22  27   5    65939.95    67893.19   5599.26 o
 -19  27   5    63668.07    67113.77   4789.76 o
 -16  27   5    26003.51    28781.79   3402.21 o
 -13  27   5    37934.19    42481.79   3952.20 o
 -10  27   5    26981.79    25232.71   3545.20 o
  -7  27   5    67230.05    68512.01   4792.11 o
  -4  27   5     1189.53     -305.17   1489.64 o
  -1  27   5    15954.20    16215.15   3353.42 o
 -27  28   5     6985.73    11293.44   4292.56 o
 -24  28   5    52848.82    56981.58   5959.34 o
 -21  28   5    19799.70    18452.78   2950.30 o
 -18  28   5     1428.65     3053.55   1661.16 o
 -15  28   5    43468.19    44652.25   4146.97 o
 -12  28   5    84711.81    78589.04   5701.73 o
  -9  28   5    31052.49    32457.39   4113.99 o
  -6  28   5    13135.16    14179.08   2644.60 o
  -3  28   5    75866.00    78742.02   6206.69 o
 -23  29   5     2890.01     3004.04   2100.48 o
 -20  29   5    14242.47    17915.19   2967.44 o
 -17  29   5    17649.65    20271.57   3063.58 o
 -14  29   5    11252.29    12386.90   2773.67 o
 -11  29   5    11079.46     7136.25   2345.86 o
  -8  29   5    51668.57    54298.22   5185.57 o
  -5  29   5    13403.53    14122.18   3188.94 o
 -22  30   5    10982.38    10695.67   2901.48 o
 -19  30   5     4149.77     5928.13   2024.74 o
 -16  30   5   169608.28   164029.34   7662.40 o
 -13  30   5    10894.91    13802.61   2954.06 o
 -10  30   5    34437.51    33245.40   4312.09 o
  -7  30   5    16437.57    16847.32   4234.67 o
 -21  31   5    79456.53    93270.31   6892.06 o
 -18  31   5      473.59     2550.64   1836.78 o
 -15  31   5    15071.75    17378.18   3262.51 o
 -12  31   5     8746.24    11770.69   2980.41 o
   0   0   6   165950.02   182513.20  10844.11 o
   1   1   6   160729.92   161928.98   2818.85 o
  -1   2   6   731794.50   722903.13   7304.06 o
   2   2   6   112746.91   114731.60   2846.57 o
  -3   3   6    92851.88   101390.73   2461.39 o
   0   3   6    27132.88    28456.65   1469.30 o
   3   3   6   662593.38   646438.69   6043.40 o
  -5   4   6   217894.95   216941.45   3349.95 o
  -2   4   6   547093.38   563943.19   8153.48 o
   1   4   6   262931.72   266396.66   3847.00 o
   4   4   6     2480.88     3191.20    723.13 o
  -7   5   6   133901.13   136262.59   2951.35 o
  -4   5   6    98422.99   103050.02   2514.29 o
  -1   5   6     2582.90     3202.75    656.81 o
   2   5   6    35538.31    34183.02   1596.65 o
   5   5   6   357352.63   357913.59   5127.81 o
  -9   6   6      836.43     2168.55    687.21 o
  -6   6   6   167712.63   174334.95   3323.32 o
  -3   6   6   260920.50   259370.66   3913.66 o
   0   6   6   941965.25   917806.50  10504.46 o
   3   6   6   406473.66   405997.63   5270.75 o
   6   6   6    89364.59    84581.56   2690.69 o
 -11   7   6    64772.45    66389.07   2382.08 o
  -8   7   6   485751.94   494321.97   6416.72 o
  -5   7   6  1385773.13  1379747.13  12238.29 o
  -2   7   6    85741.93    89925.58   2696.81 o
   1   7   6   112318.88   110884.19   2730.97 o
   4   7   6   110981.55   108729.22   2919.45 o
   7   7   6   205877.27   205736.86   4292.43 o
 -13   8   6   597863.94   596542.00   7126.50 o
 -10   8   6   488581.19   491718.66   6173.38 o
  -7   8   6    32821.82    33361.67   1766.11 o
  -4   8   6    17550.00    22169.06   1486.64 o
  -1   8   6   501281.69   495826.69   5753.18 o
   2   8   6     1160.99     3086.54    772.71 o
   5   8   6     1292.94     2360.76    767.03 o
   8   8   6    19426.58    19445.21   1731.92 o
 -15   9   6    64514.46    69653.72   2695.22 o
 -12   9   6   102765.54   112112.45   3134.00 o
  -9   9   6    28899.98    32339.84   1845.66 o
  -6   9   6   121094.59   124658.10   3055.15 o
  -3   9   6    39344.45    43048.82   2100.32 o
   0   9   6    64827.18    63725.79   2235.33 o
   3   9   6    17242.77    19394.95   1561.63 o
   6   9   6   279488.91   271607.75   4992.89 o
   9   9   6   465845.03   454183.50   6768.42 o
 -17  10   6    50759.07    49038.69   2499.11 o
 -14  10   6    22400.76    25062.34   1842.66 o
 -11  10   6     3534.74     5508.88   1020.28 o
  -8  10   6    33729.53    35549.70   1888.40 o
  -5  10   6   216700.64   213652.63   4013.89 o
  -2  10   6    22952.67    23964.19   1594.74 o
   1  10   6   461966.19   460171.88   6015.42 o
   4  10   6   914077.88   887983.75   8808.64 o
   7  10   6    43244.57    42721.80   2362.81 o
  10  10   6    28562.86    29703.64   2537.23 o
 -19  11   6    31885.21    35048.90   2451.31 o
 -16  11   6    37288.10    41168.46   2290.18 o
 -13  11   6   143062.58   145684.70   3612.05 o
 -10  11   6   230675.89   232417.14   4351.46 o
  -7  11   6    57813.03    56611.00   2227.35 o
  -4  11   6   451625.63   442470.69   5858.78 o
  -1  11   6   225449.59   217812.58   4165.70 o
   2  11   6   203316.88   200290.78   4187.48 o
   5  11   6     2762.19     4474.27   1006.02 o
   8  11   6    87292.46    88047.20   3428.38 o
  11  11   6     4280.88     6074.54   1514.84 o
 -21  12   6   264063.06   262967.50   6432.49 o
 -18  12   6   167940.44   169736.03   4545.61 o
 -15  12   6    56924.68    58716.04   2492.15 o
 -12  12   6   129728.05   127517.30   3342.11 o
  -9  12   6   546789.13   548053.19   6670.48 o
  -6  12   6       38.88     1321.56    678.50 o
  -3  12   6   225603.84   226448.03   4280.34 o
   0  12   6    10457.07    14307.65   1420.09 o
   3  12   6   151770.38   149983.73   3768.50 o
   6  12   6     1115.20     2764.34    907.84 o
   9  12   6    24360.72    25215.71   2803.85 o
  12  12   6    33344.53    38780.07   4134.94 o
 -23  13   6    49474.39    56378.54   3989.42 o
 -20  13   6      944.30     1458.80    957.26 o
 -17  13   6   166422.59   161981.08   4335.49 o
 -14  13   6   235698.30   237726.09   4582.15 o
 -11  13   6    49843.57    53528.30   2315.83 o
  -8  13   6    21921.74    23862.92   1732.49 o
  -5  13   6     1072.99     2854.32    856.03 o
  -2  13   6    70743.10    75662.03   2624.38 o
   1  13   6   111049.46   110302.16   3234.54 o
   4  13   6   124659.58   124924.91   3583.27 o
   7  13   6      716.11     1503.50   1176.89 o
  10  13   6   222383.89   218902.78   7478.26 o
  13  13   6   229576.70   242731.64   9702.00 o
 -25  14   6    13429.73    15223.95   2877.54 o
 -22  14   6   191277.73   191958.45   6393.95 o
 -19  14   6     9122.24     9913.64   1719.43 o
 -16  14   6    63299.13    62060.43   3297.28 o
 -13  14   6      599.40     2469.65    954.58 o
 -10  14   6    19264.86    23328.24   1708.56 o
  -7  14   6   142011.75   138393.92   3467.36 o
  -4  14   6   260633.08   267566.97   4839.69 o
  -1  14   6   229092.39   230604.00   4575.73 o
   2  14   6     5255.58     4629.20   1044.07 o
   5  14   6   443743.72   437709.06   8102.73 o
   8  14   6    51034.67    48665.64   3702.28 o
  11  14   6    66838.20    69296.87   4538.73 o
  14  14   6       70.03     1707.14   1733.06 o
 -27  15   6    64598.96    68124.03   5490.64 o
 -24  15   6    86958.69    86019.88   4819.38 o
 -21  15   6    18304.79    22729.63   3056.49 o
 -18  15   6    88690.04    92217.30   3924.88 o
 -15  15   6    65876.92    66383.45   3343.85 o
 -12  15   6   334744.66   333379.16   6086.32 o
  -9  15   6   403245.22   403516.19   6561.76 o
  -6  15   6     9235.85     8410.91   1234.36 o
  -3  15   6   155745.52   154726.64   3759.80 o
   0  15   6   170284.05   166261.11   4436.47 o
   3  15   6     8797.49    10446.07   1581.13 o
   6  15   6    50762.53    54261.30   4132.28 o
   9  15   6     1666.36     3862.29   1571.06 o
  12  15   6    14080.15    14557.00   2955.03 o
  15  15   6    25506.74    28641.98   4575.20 o
 -29  16   6     1483.45     4920.12   2366.72 o
 -26  16   6     4581.81     7320.49   2319.78 o
 -23  16   6    43056.11    44889.89   3758.75 o
 -20  16   6   144447.63   154287.55   5116.85 o
 -17  16   6   374473.00   358242.63   7409.29 o
 -14  16   6    36488.79    39009.73   2490.60 o
 -11  16   6    18286.76    17538.71   1812.70 o
  -8  16   6   321710.84   314608.91   5888.19 o
  -5  16   6   109847.98   116078.85   3600.93 o
  -2  16   6   109946.47   113392.64   3700.16 o
   1  16   6     3737.96     6402.93   1302.96 o
   4  16   6    75231.80    74708.44   3722.91 o
   7  16   6    11063.76    11672.22   2226.39 o
  10  16   6   135370.09   128315.16   5781.42 o
  13  16   6    15056.25    15335.57   3211.96 o
 -31  17   6    26340.35    29793.43   6550.27 o
 -28  17   6    47060.29    52482.39   5131.74 o
 -25  17   6   128474.77   131091.17   5742.50 o
 -22  17   6   179645.67   171520.67   6138.46 o
 -19  17   6    36476.39    39521.84   3068.80 o
 -16  17   6    27575.94    30354.10   2657.16 o
 -13  17   6    95189.41    95036.70   3457.33 o
 -10  17   6    15181.56    13404.51   1650.84 o
  -7  17   6     6429.57     8160.93   1360.14 o
  -4  17   6    78863.28    79590.15   3512.44 o
  -1  17   6    25071.99    27922.70   2295.34 o
   2  17   6   188668.36   187468.61   5511.53 o
   5  17   6   277778.09   280120.91   7785.39 o
   8  17   6     8308.42    10587.47   2226.48 o
  11  17   6     5999.32     7300.65   2404.05 o
  14  17   6   119840.73   134525.94  14524.39 o
 -30  18   6   259343.00   269248.25  13409.45 o
 -27  18   6    29702.72    29435.28   3913.76 o
 -24  18   6    23622.37    26571.22   3168.27 o
 -21  18   6    89616.91    94382.13   4241.91 o
 -18  18   6    34283.81    34981.32   2871.89 o
 -15  18   6    11712.00    12566.65   1864.22 o
 -12  18   6     2272.08     3718.70   1104.28 o
  -9  18   6    52311.25    53648.81   2803.95 o
  -6  18   6    43141.04    42971.71   2990.83 o
  -3  18   6   371859.03   365094.44   7504.64 o
   0  18   6   149467.38   152899.25   5044.45 o
   3  18   6     2032.19     3661.65   1529.12 o
   6  18   6   104030.35   108271.92   5280.12 o
   9  18   6   122820.75   126415.33   5959.89 o
  12  18   6    11029.29    15443.88   3571.59 o
 -29  19   6      526.03     2328.46   2095.95 o
 -26  19   6    38949.04    37948.10   3814.63 o
 -23  19   6    47257.71    49234.13   4008.81 o
 -20  19   6      584.50     1966.31   1141.47 o
 -17  19   6    70636.38    79216.72   3859.91 o
 -14  19   6    95289.02    97667.40   4003.64 o
 -11  19   6   268426.59   268029.41   5717.94 o
  -8  19   6   358005.91   337963.78   7258.91 o
  -5  19   6     7673.17     9873.19   1689.62 o
  -2  19   6     9053.36    10215.51   1753.95 o
   1  19   6    84836.72    89249.82   4572.40 o
   4  19   6     1487.47     1122.14   1560.71 o
   7  19   6    16926.74    19244.30   3300.48 o
  10  19   6    21941.80    25726.66   5354.13 o
 -28  20   6     2397.33     2559.16   2048.66 o
 -25  20   6    18161.07    20975.64   2945.58 o
 -22  20   6    36487.02    37432.02   3545.35 o
 -19  20   6    43509.08    48439.41   3377.73 o
 -16  20   6   762885.56   766992.31  11167.87 o
 -13  20   6    85931.88    89229.85   4430.36 o
 -10  20   6    37397.87    35662.47   2841.53 o
  -7  20   6      113.40     2349.54   1140.01 o
  -4  20   6   197344.06   200768.16   5823.16 o
  -1  20   6     7582.98     6647.12   1731.85 o
   2  20   6     6388.37     6168.91   2016.52 o
   5  20   6     2561.13     3622.66   2047.47 o
   8  20   6    43258.00    43105.57   4757.51 o
 -30  21   6    47483.75    49390.42   5827.87 o
 -27  21   6    15813.32    15506.84   2665.91 o
 -24  21   6   105563.55   111758.53   5546.02 o
 -21  21   6   189005.25   190423.28   5931.68 o
 -18  21   6     1354.70     2796.78   1280.87 o
 -15  21   6    39618.63    40195.43   3479.10 o
 -12  21   6    80050.38    75419.41   4302.18 o
  -9  21   6    56010.75    59040.41   3589.06 o
  -6  21   6     7717.69     6504.20   1972.12 o
  -3  21   6    48939.04    53103.92   3936.88 o
   0  21   6    18244.99    20450.95   2786.75 o
   3  21   6    49733.07    56224.41   5011.97 o
   6  21   6   210641.20   210062.11   8584.66 o
   9  21   6    46923.89    48711.29   9169.95 o
 -29  22   6   136618.89   138133.25   8319.10 o
 -26  22   6    93617.71   104215.82   5542.15 o
 -23  22   6    63712.01    73593.69   4782.07 o
 -20  22   6     3784.22     4112.76   1576.31 o
 -17  22   6    53636.99    52379.95   3980.16 o
 -14  22   6      153.31     1022.94   1210.48 o
 -11  22   6    23895.82    26484.70   2964.02 o
  -8  22   6    25011.29    23421.65   2590.64 o
  -5  22   6    59041.46    57001.36   3650.14 o
  -2  22   6   231608.34   223581.59   7223.10 o
   1  22   6   165929.20   168999.16   7456.94 o
   4  22   6      820.08     1397.46   1829.41 o
   7  22   6     3675.86     3690.88   2631.49 o
 -28  23   6    57380.75    59758.66   4736.11 o
 -25  23   6      395.90     -292.45   1363.93 o
 -22  23   6    16549.94    17719.45   3009.17 o
 -19  23   6    38261.00    45780.91   4291.31 o
 -16  23   6    50030.79    54743.81   4055.02 o
 -13  23   6    85409.10    84121.52   5654.43 o
 -10  23   6    59666.90    63150.38   3735.18 o
  -7  23   6   390888.69   373991.47   9059.16 o
  -4  23   6    31498.19    31602.01   3350.46 o
  -1  23   6    48925.77    53682.50   4300.77 o
   2  23   6    17663.79    16576.06   3135.01 o
   5  23   6    39428.08    40371.42   5386.70 o
 -27  24   6     4456.48     6073.12   2227.51 o
 -24  24   6   147620.47   146175.08   7128.27 o
 -21  24   6    51339.69    58246.10   4406.73 o
 -18  24   6      447.01      955.03   1267.01 o
 -15  24   6    76147.20    82731.45   4790.28 o
 -12  24   6   354525.78   351434.34   9001.16 o
  -9  24   6     8131.67     8362.53   1835.49 o
  -6  24   6    22136.21    26851.07   3162.80 o
  -3  24   6    13126.12    15249.41   2622.17 o
   0  24   6    33545.04    33293.49   4289.66 o
   3  24   6     4046.64     4101.92   2468.15 o
 -26  25   6     8099.72     8587.85   2538.51 o
 -23  25   6     4170.10     4822.36   2099.18 o
 -20  25   6   148485.09   146376.08   6148.45 o
 -17  25   6    31722.63    28033.31   3267.17 o
 -14  25   6   152127.47   148562.84   6064.87 o
 -11  25   6       22.30      472.42   1322.39 o
  -8  25   6    38932.30    39613.17   3709.01 o
  -5  25   6     4987.66     8089.59   1968.54 o
  -2  25   6    47694.34    46530.59   4257.96 o
   1  25   6    50207.88    56958.36   5438.49 o
 -28  26   6     8427.76     7790.32   3777.21 o
 -25  26   6   155037.30   153506.95   7531.80 o
 -22  26   6     3789.95     5877.12   2196.30 o
 -19  26   6    51830.56    53759.91   4331.80 o
 -16  26   6    10466.31    12695.04   2425.09 o
 -13  26   6     6780.76     7111.02   2004.81 o
 -10  26   6    40555.17    43544.71   4461.25 o
  -7  26   6    54903.14    58662.52   4470.53 o
  -4  26   6     2138.28     3118.74   1782.13 o
  -1  26   6    49718.41    52039.14   5339.38 o
 -27  27   6    10795.14    10837.82   3591.82 o
 -24  27   6     1109.01      619.03   1761.08 o
 -21  27   6    15521.59    21695.73   3025.09 o
 -18  27   6    46563.84    44535.63   4516.76 o
 -15  27   6   218559.42   230428.13   7807.83 o
 -12  27   6    29903.32    30516.25   3503.45 o
  -9  27   6       25.62      502.38   1452.04 o
  -6  27   6   111701.59   114775.59   5836.83 o
  -3  27   6    66978.27    72080.99   5839.42 o
   0  27   6    42858.84    58317.63  11768.72 o
 -26  28   6    15639.55    25757.57   9794.87 o
 -23  28   6    75967.11    78098.37   6086.76 o
 -20  28   6   288840.22   301693.09   9111.71 o
 -17  28   6    23467.98    27165.28   3367.97 o
 -14  28   6      528.17     1583.74   1555.27 o
 -11  28   6   130920.01   135118.30   6899.49 o
  -8  28   6     9231.35     9652.55   2641.77 o
  -5  28   6    44946.27    49310.41   4517.89 o
  -2  28   6      944.33     1322.22   3273.05 o
 -22  29   6    17390.32    22236.55   3686.16 o
 -19  29   6    20547.30    27252.29   3509.99 o
 -16  29   6    63773.85    73304.92   5170.56 o
 -13  29   6      884.85     2088.31   1866.59 o
 -10  29   6      842.94     1597.04   1673.50 o
  -7  29   6     7922.01    11732.98   2795.08 o
 -21  30   6    14980.46    18808.44   3714.28 o
 -18  30   6    17089.56    16595.54   2905.93 o
 -15  30   6     2708.30     1859.47   1811.88 o
 -12  30   6     6988.07     9106.48   2624.86 o
  -9  30   6    34860.37    32471.48   5482.79 o
 -17  31   6    20693.40    18341.86   4395.57 o
 -14  31   6   146956.66   134407.92  14216.82 o
  -1   1   7    48650.29    47970.46   1902.71 o
  -3   2   7   948955.25   928566.56   7513.16 o
   0   2   7    19820.55    22283.68   1251.25 o
  -5   3   7   186585.95   178504.89   3840.71 o
  -2   3   7   146796.81   141954.70   3552.08 o
   1   3   7    72845.95    73042.88   2320.22 o
  -7   4   7    47929.94    48851.63   1817.62 o
  -4   4   7   171846.20   167018.80   3433.91 o
  -1   4   7     7025.64     8408.21   1026.07 o
   2   4   7   169756.95   171626.75   2516.07 o
  -9   5   7   327435.53   315074.63   4812.67 o
  -6   5   7   372322.47   372400.88   4688.65 o
  -3   5   7    28450.26    33534.23   1512.22 o
   0   5   7     1279.14     2779.49    643.95 o
   3   5   7    21279.25    21713.07   1436.40 o
 -11   6   7   578034.44   578822.81   6903.65 o
  -8   6   7    26721.38    26632.75   1631.64 o
  -5   6   7    29156.19    30599.14   1600.15 o
  -2   6   7   372980.38   382954.31   4994.51 o
   1   6   7    52408.49    52897.29   1919.67 o
   4   6   7   199943.11   191996.08   4020.03 o
 -13   7   7    20865.42    23014.38   1770.58 o
 -10   7   7    64050.80    69346.99   2470.89 o
  -7   7   7   140997.63   137397.22   3415.01 o
  -4   7   7   159223.13   157124.19   3540.17 o
  -1   7   7    66164.98    68022.32   2203.02 o
   2   7   7    92117.81    89136.01   2598.94 o
   5   7   7   143669.80   138264.09   3499.66 o
 -15   8   7    69431.41    71528.66   2836.33 o
 -12   8   7      420.33     2854.30    874.24 o
  -9   8   7    75291.13    77786.01   2590.11 o
  -6   8   7     1833.81     3609.97    811.42 o
  -3   8   7   232848.91   225232.34   4280.44 o
   0   8   7      160.31     1544.48    676.51 o
   3   8   7   387090.09   378090.91   5580.11 o
   6   8   7     1394.69     1925.46    822.58 o
 -17   9   7   116975.74   119994.48   3659.51 o
 -14   9   7     3554.63     8197.40   1278.84 o
 -11   9   7     5159.00     6727.28   1130.25 o
  -8   9   7    47069.36    49093.12   2201.18 o
  -5   9   7    35728.08    36587.82   1917.55 o
  -2   9   7   565301.31   573621.75   9920.88 o
   1   9   7     4481.12     4939.65    935.64 o
   4   9   7     8039.96    11534.70   1355.24 o
   7   9   7   116164.71   109912.30   3418.31 o
 -19  10   7     1252.84     1631.25    965.72 o
 -16  10   7   319680.19   325191.81   5812.42 o
 -13  10   7      123.05     1904.00    844.99 o
 -10  10   7   132502.00   138036.86   3525.44 o
  -7  10   7   193863.70   194511.80   4277.79 o
  -4  10   7    26264.27    28437.55   1783.84 o
  -1  10   7    51790.79    56222.41   2256.10 o
   2  10   7    10347.55     8844.90   1200.54 o
   5  10   7     5592.09     7393.54   1183.93 o
   8  10   7    39011.57    40157.57   2453.13 o
 -21  11   7    24109.15    31553.07   2800.87 o
 -18  11   7   130861.77   134179.06   4183.68 o
 -15  11   7   637946.75   637873.31   8007.63 o
 -12  11   7    35745.14    36982.13   2188.22 o
  -9  11   7    55045.92    56830.59   2414.09 o
  -6  11   7    11853.93    11760.91   1336.31 o
  -3  11   7    67896.13    68167.24   2523.71 o
   0  11   7    26203.25    30591.94   1936.70 o
   3  11   7    35187.65    36915.15   2189.82 o
   6  11   7    67255.73    73905.33   2921.59 o
   9  11   7    15087.64    15692.61   1917.63 o
 -23  12   7   207537.27   206831.42   8662.79 o
 -20  12   7   105395.97   111178.14   3962.49 o
 -17  12   7    42457.53    45209.26   2715.98 o
 -14  12   7    32237.57    33820.27   2148.64 o
 -11  12   7    42336.37    39829.80   2242.39 o
  -8  12   7    12636.97    13566.65   1453.06 o
  -5  12   7    13765.03    15926.66   1546.17 o
  -2  12   7    63350.55    66647.13   2568.96 o
   1  12   7    94057.84    98071.20   3114.52 o
   4  12   7   104453.13   101968.99   3313.91 o
   7  12   7   251378.11   248242.47   5297.49 o
  10  12   7     9353.19    13363.74   2447.35 o
 -25  13   7    16085.95    21265.67   3772.19 o
 -22  13   7    35359.11    42904.65   3637.43 o
 -19  13   7      232.46     1356.47   1069.25 o
 -16  13   7    38527.60    42192.09   2604.12 o
 -13  13   7    12070.40    15347.08   1590.60 o
 -10  13   7    11039.28    12476.70   1454.35 o
  -7  13   7    48513.12    53810.46   2470.09 o
  -4  13   7     9381.44    11770.41   1400.95 o
  -1  13   7   328843.94   332716.47   6020.51 o
   2  13   7     9693.19    10179.83   1390.18 o
   5  13   7    18451.21    19990.31   1886.72 o
   8  13   7     6960.05     8636.91   1818.65 o
  11  13   7     3260.23     3412.59   1821.50 o
 -27  14   7     7218.99     6889.55   2693.08 o
 -24  14   7    42443.83    44282.35   4381.17 o
 -21  14   7     4601.07     3501.15   1516.26 o
 -18  14   7    16266.23    17170.28   2129.78 o
 -15  14   7       87.34      777.00    866.76 o
 -12  14   7    24876.99    28798.04   2249.79 o
  -9  14   7   185572.80   185272.80   4232.99 o
  -6  14   7   255046.47   250778.53   4877.89 o
  -3  14   7    13146.70    14561.61   1560.88 o
   0  14   7     2435.29     3816.13    985.56 o
   3  14   7     2866.00     3918.77   1055.56 o
   6  14   7    19324.08    17953.95   2427.55 o
   9  14   7    11605.86    12247.11   2283.16 o
  12  14   7      323.91      816.83   1773.52 o
 -29  15   7    34203.20    40117.69   5305.24 o
 -26  15   7    12128.86    11888.33   3158.92 o
 -23  15   7    69612.68    74351.44   4604.27 o
 -20  15   7    21586.21    22603.92   2524.24 o
 -17  15   7     1369.79     2630.39   1174.94 o
 -14  15   7   634078.06   615365.31   8675.94 o
 -11  15   7   111030.91   109824.37   3685.17 o
  -8  15   7   174810.48   178375.59   4570.66 o
  -5  15   7    16664.91    14059.39   1626.63 o
  -2  15   7    67897.64    66235.95   2751.48 o
   1  15   7    71410.05    68501.40   3186.95 o
   4  15   7     4192.44     3363.07   1169.93 o
   7  15   7    22154.24    24507.89   2931.25 o
  10  15   7     3539.12     4141.00   1843.53 o
  13  15   7   122743.62   115740.32   7697.52 o
 -28  16   7    49892.09    52057.27   5832.82 o
 -25  16   7    52914.13    56201.70   4762.94 o
 -22  16   7    27351.65    24874.58   2964.66 o
 -19  16   7    96764.25   106312.55   4390.03 o
 -16  16   7     2268.03     2222.76   1123.38 o
 -13  16   7    95225.19    96194.21   3541.52 o
 -10  16   7    38305.80    35149.09   2476.85 o
  -7  16   7    49248.12    46957.86   2686.64 o
  -4  16   7    50993.70    59569.61   2875.37 o
  -1  16   7    49264.05    55555.92   2964.06 o
   2  16   7    70998.09    70713.42   3359.35 o
   5  16   7      603.70     3104.04   1432.80 o
   8  16   7   234108.11   232556.06   7412.55 o
  11  16   7      189.35     2487.07   1976.55 o
  14  16   7    28928.75    30089.41   5549.43 o
 -30  17   7     3217.87     2814.77   2404.56 o
 -27  17   7    57263.97    60316.95   5995.56 o
 -24  17   7      491.65     1620.66   1435.80 o
 -21  17   7    76973.46    77899.40   4065.04 o
 -18  17   7   104649.18   100941.11   4253.13 o
 -15  17   7    48300.51    48464.00   3207.34 o
 -12  17   7     1777.36     3435.64   1114.23 o
  -9  17   7    82531.70    88181.52   3405.46 o
  -6  17   7     3295.47     4236.24   1211.91 o
  -3  17   7     5985.83     7316.60   1500.56 o
   0  17   7   196382.75   193870.66   5147.00 o
   3  17   7   143697.94   145841.38   5082.27 o
   6  17   7    51281.77    60414.69   4301.59 o
   9  17   7     2766.70     4242.30   1954.73 o
  12  17   7     5618.72     9479.01   3029.61 o
 -29  18   7     3631.82     3903.87   2546.85 o
 -26  18   7     3916.85     6829.48   2190.82 o
 -23  18   7    17882.35    19509.61   2802.32 o
 -20  18   7   108155.79   111063.94   4573.52 o
 -17  18   7    28556.42    30203.47   2796.65 o
 -14  18   7   118618.90   120015.27   4421.15 o
 -11  18   7    89706.98    91000.30   3524.40 o
  -8  18   7    12079.60    11520.53   1613.28 o
  -5  18   7   289391.84   280682.03   6635.51 o
  -2  18   7    12960.91    12716.75   1933.40 o
   1  18   7    38308.82    42701.43   3531.65 o
   4  18   7     6083.36     9495.13   2336.34 o
   7  18   7    29602.70    25414.62   4055.39 o
  10  18   7     1765.17     2571.60   2570.66 o
 -28  19   7    84068.73    86858.92   7094.47 o
 -25  19   7      104.51      944.43   1455.39 o
 -22  19   7   172754.72   167354.47   6296.07 o
 -19  19   7    53822.73    63800.98   3834.53 o
 -16  19   7    36661.08    36521.98   3001.90 o
 -13  19   7    51255.95    52452.21   3292.86 o
 -10  19   7    39112.04    38766.64   2965.07 o
  -7  19   7    43837.77    50615.91   3327.15 o
  -4  19   7   116302.13   120389.43   4577.48 o
  -1  19   7    12781.71    14919.54   2132.48 o
   2  19   7    37072.98    38394.95   3587.73 o
   5  19   7    58977.79    64513.55   5944.77 o
   8  19   7    10093.28    10038.10   3006.14 o
  11  19   7     5777.28     7141.79   4511.60 o
 -30  20   7    24833.28    30742.94   6842.09 o
 -27  20   7   158794.64   160009.58   8468.96 o
 -24  20   7     5969.92     8176.25   2147.91 o
 -21  20   7    16743.35    19791.43   2476.80 o
 -18  20   7    53281.09    53567.84   3590.18 o
 -15  20   7      414.41      273.82    990.06 o
 -12  20   7     6757.74     7518.81   1591.68 o
  -9  20   7    29420.76    27458.51   2701.09 o
  -6  20   7   149978.98   149059.42   5123.15 o
  -3  20   7     3617.06     4770.37   1473.44 o
   0  20   7   158691.69   161498.81   6645.17 o
   3  20   7     2986.17     3571.65   1906.22 o
   6  20   7      529.63     1504.18   2054.88 o
   9  20   7    40129.66    45029.77   6897.54 o
 -29  21   7     5631.97     5568.97   2688.22 o
 -26  21   7      608.42     2509.71   1740.97 o
 -23  21   7     1945.37     2004.89   1471.45 o
 -20  21   7     3960.22     3416.84   1414.36 o
 -17  21   7    27155.66    32407.28   2957.22 o
 -14  21   7    53732.41    55096.11   3956.50 o
 -11  21   7    25129.92    26648.50   2692.79 o
  -8  21   7    79854.15    76734.68   3975.33 o
  -5  21   7   112652.02   117227.13   4674.84 o
  -2  21   7    34959.63    34769.81   3796.65 o
   1  21   7      150.71     2738.51   1518.45 o
   4  21   7   116713.30   114478.27   7388.06 o
   7  21   7    10649.17    14730.99   3565.11 o
 -28  22   7     8277.90     9104.42   3164.21 o
 -25  22   7     5594.24     6936.16   2255.92 o
 -22  22   7      917.79      198.72   1297.39 o
 -19  22   7    83724.41    87038.57   4878.91 o
 -16  22   7    15477.60    13320.19   2276.34 o
 -13  22   7   226644.94   222347.91   7039.30 o
 -10  22   7    10910.19    11728.30   1964.27 o
  -7  22   7    27470.41    32367.88   2983.80 o
  -4  22   7    33594.37    36011.26   3532.52 o
  -1  22   7    15339.55    17973.37   2725.64 o
   2  22   7    21395.13    22160.90   3944.94 o
   5  22   7    20537.54    22859.97   4244.13 o
 -27  23   7      877.81     1695.11   1878.34 o
 -24  23   7    43354.23    50255.16   4917.86 o
 -21  23   7   122178.42   128667.81   5728.81 o
 -18  23   7   156513.23   159376.77   6218.51 o
 -15  23   7      235.79      914.41   1297.79 o
 -12  23   7    14220.83    13859.39   2357.99 o
  -9  23   7    36260.81    37171.39   3534.73 o
  -6  23   7    10064.28    10712.93   2015.55 o
  -3  23   7    18037.93    20369.76   2862.29 o
   0  23   7    54862.25    59129.39   5986.85 o
   3  23   7    32402.83    35011.94   5066.84 o
   6  23   7    20770.72    18418.76   5359.73 o
 -26  24   7   106368.53   110270.64   7505.88 o
 -23  24   7    32168.13    31504.72   4127.72 o
 -20  24   7     7877.50    11445.49   2336.29 o
 -17  24   7     3006.33     4367.09   1678.28 o
 -14  24   7     3643.77     5230.94   1724.82 o
 -11  24   7    21947.64    21644.59   2879.56 o
  -8  24   7     6500.88     7024.69   1672.29 o
  -5  24   7    17409.36    19979.70   2868.71 o
  -2  24   7     9538.45    11733.49   2648.43 o
   1  24   7    72917.65    71299.38   6657.63 o
   4  24   7    40146.22    44458.28   6704.35 o
 -28  25   7    10083.66     8300.78   5021.63 o
 -25  25   7    43993.89    42390.08   5254.44 o
 -22  25   7     3912.41     4845.76   2257.12 o
 -19  25   7    71964.26    75286.42   4945.81 o
 -16  25   7    16385.21    18221.25   2760.93 o
 -13  25   7     1497.90     2640.28   1540.37 o
 -10  25   7    47063.21    50898.32   4198.77 o
  -7  25   7    27362.44    30458.96   3427.18 o
  -4  25   7   238979.59   234050.89   8695.79 o
  -1  25   7     2169.76     4478.52   2401.63 o
   2  25   7     3365.79     5307.78   2678.77 o
 -27  26   7     2848.37     4045.58   3408.70 o
 -24  26   7     9474.96    13305.02   3363.09 o
 -21  26   7     4750.26     5456.85   1858.65 o
 -18  26   7     7839.08    12184.45   2415.52 o
 -15  26   7    49315.00    55246.43   4418.39 o
 -12  26   7    61036.47    57557.43   4457.25 o
  -9  26   7   123984.44   130248.79   6657.23 o
  -6  26   7    42482.30    43751.61   4435.15 o
  -3  26   7      358.15     2665.16   1941.75 o
   0  26   7      194.35     2178.82   2182.18 o
 -26  27   7    23393.17    26756.30   9424.73 o
 -23  27   7     9113.87    11740.93   3244.11 o
 -20  27   7     9757.37    13659.73   2615.80 o
 -17  27   7   202292.98   195323.91   7267.36 o
 -14  27   7      697.74     1610.63   1468.91 o
 -11  27   7    15965.19    19963.75   3294.32 o
  -8  27   7    19065.90    19870.53   3243.38 o
  -5  27   7    22583.18    22709.69   3521.98 o
  -2  27   7     2039.61     3376.69   2492.29 o
 -22  28   7    46876.65    57907.45   6121.18 o
 -19  28   7    22693.04    28327.90   3545.09 o
 -16  28   7     7616.23     8599.32   2194.38 o
 -13  28   7      462.37      362.45   1563.69 o
 -10  28   7    43961.80    46220.42   4858.56 o
  -7  28   7      668.26     4313.85   2274.20 o
  -4  28   7     3728.50     3675.28   3581.14 o
 -21  29   7    32382.68    32303.05   4180.21 o
 -18  29   7    21980.84    26469.98   3466.76 o
 -15  29   7      910.11     3051.56   1782.38 o
 -12  29   7    72673.96    80971.60   6042.50 o
  -9  29   7    11854.08    12494.75   3301.61 o
  -6  29   7      107.78     2490.73   3087.78 o
 -20  30   7    19210.67    24493.50   4209.57 o
 -17  30   7    30717.76    33468.95   4313.72 o
 -14  30   7    22995.15    23348.16   4242.80 o
 -11  30   7    13149.62    18657.42   5186.56 o
   0   1   8   223876.59   220716.61   5765.44 o
  -2   2   8    13676.69    15502.09   1399.66 o
   1   2   8   380986.63   375737.19   5795.87 o
  -4   3   8    30129.74    30728.96   1664.74 o
  -1   3   8   178994.19   175793.92   4105.51 o
   2   3   8    85815.02    85713.46   2676.18 o
  -6   4   8    73665.13    72890.93   2574.73 o
  -3   4   8   487012.13   472335.44   5215.36 o
   0   4   8   742623.50   719528.19  10999.23 o
   3   4   8    13139.28    12708.01   1387.07 o
  -8   5   8   498714.00   494504.97   5673.55 o
  -5   5   8   133188.89   131654.25   3293.20 o
  -2   5   8   186102.75   184091.78   3746.69 o
   1   5   8   200082.56   202079.23   4225.34 o
   4   5   8     2170.94     3791.06    799.00 o
 -10   6   8    68686.52    72319.26   2538.58 o
  -7   6   8   230199.33   227842.77   3853.49 o
  -4   6   8     1682.73     3980.01    754.92 o
  -1   6   8    64361.91    66057.55   2521.80 o
   2   6   8    79254.16    79673.40   2345.90 o
   5   6   8    40124.12    42083.57   2268.77 o
 -12   7   8    15397.47    16786.02   1621.41 o
  -9   7   8   193722.84   185862.31   3872.72 o
  -6   7   8     1349.63     3049.51    804.37 o
  -3   7   8   192252.83   192749.23   3636.09 o
   0   7   8    20173.03    19889.48   1418.59 o
   3   7   8    24595.23    27219.00   1725.76 o
   6   7   8   514381.88   520549.88   7301.74 o
 -14   8   8    54937.19    58952.42   2707.76 o
 -11   8   8   303373.72   309987.94   5288.00 o
  -8   8   8   223691.59   227171.45   5493.12 o
  -5   8   8      260.82     1214.86    655.88 o
  -2   8   8    78884.13    74435.27   2447.39 o
   1   8   8   326628.00   320186.41   4949.14 o
   4   8   8   129506.87   129286.98   3718.80 o
   7   8   8    61711.33    62837.88   2779.30 o
 -16   9   8   371353.88   371694.84   6396.97 o
 -13   9   8    77441.24    77625.78   2919.73 o
 -10   9   8     2127.25     3090.93    925.19 o
  -7   9   8   771348.44   760165.13  11669.34 o
  -4   9   8   784579.06   796334.25  11449.67 o
  -1   9   8    10256.62    10381.75   1384.74 o
   2   9   8   220032.11   209752.53   4302.17 o
   5   9   8    23365.22    21816.18   1975.03 o
   8   9   8     9437.19     8739.76   1408.20 o
 -18  10   8     5159.10     6130.22   1360.45 o
 -15  10   8    79376.20    78163.10   3037.47 o
 -12  10   8   233155.55   232272.23   5037.38 o
  -9  10   8   111360.12   109693.28   3223.68 o
  -6  10   8   220486.98   217065.92   4354.89 o
  -3  10   8     5190.10     5929.19   1042.42 o
   0  10   8    27160.17    27970.85   1865.99 o
   3  10   8    27331.58    27365.28   1976.23 o
   6  10   8   143212.45   149136.53   4043.79 o
   9  10   8      158.69     1393.33   1089.53 o
 -20  11   8    78753.65    81831.53   3998.14 o
 -17  11   8   112429.73   112714.03   3759.43 o
 -14  11   8    70440.77    76423.58   3006.32 o
 -11  11   8   145333.95   148940.02   3888.88 o
  -8  11   8   225568.14   217656.75   4753.53 o
  -5  11   8    60759.91    59827.44   2488.64 o
  -2  11   8   232790.78   239206.38   4654.27 o
   1  11   8   227684.17   230248.94   4697.73 o
   4  11   8      529.58     1261.44    826.35 o
   7  11   8   289883.47   287466.44   6227.57 o
  10  11   8   162794.63   155357.13   5725.84 o
 -22  12   8      160.85      753.00   1370.33 o
 -19  12   8    44373.84    46785.85   3175.76 o
 -16  12   8      132.18     1063.43    858.53 o
 -13  12   8   181362.56   180870.70   4379.01 o
 -10  12   8    26016.16    31300.63   2114.63 o
  -7  12   8   401909.56   396060.22   6134.51 o
  -4  12   8   111721.16   115184.97   3351.09 o
  -1  12   8    44536.22    41447.61   2300.18 o
   2  12   8   252928.83   247350.67   5063.79 o
   5  12   8    62081.78    63593.41   2943.26 o
   8  12   8    50258.09    50869.55   3356.32 o
  11  12   8    17005.71    17213.83   3062.79 o
 -24  13   8    89427.00    84148.21   7514.54 o
 -21  13   8    41723.68    45101.03   4151.24 o
 -18  13   8    73372.85    77558.22   3884.46 o
 -15  13   8   376601.03   371818.00   6330.05 o
 -12  13   8   454540.00   458974.34   6845.52 o
  -9  13   8     3186.69     3362.84    976.17 o
  -6  13   8    48670.51    49533.05   2613.23 o
  -3  13   8   235914.89   234968.55   4823.54 o
   0  13   8   107450.91   106844.63   3371.76 o
   3  13   8    56575.75    56744.52   2784.57 o
   6  13   8     4499.15     5606.15   1353.09 o
   9  13   8    59763.91    63070.27   4724.01 o
  12  13   8    58037.41    61056.43   5799.10 o
 -26  14   8    10577.19    11038.38   3379.94 o
 -23  14   8      260.53     1914.14   1627.94 o
 -20  14   8   328720.91   327877.31   8330.24 o
 -17  14   8    86026.27    91133.20   3988.62 o
 -14  14   8    47563.82    51004.27   2933.73 o
 -11  14   8    92761.81    91245.95   3436.60 o
  -8  14   8     5587.27     6735.48   1216.57 o
  -5  14   8    78259.05    76425.86   2943.25 o
  -2  14   8    61858.82    58133.71   2678.85 o
   1  14   8   165956.63   165831.27   4299.00 o
   4  14   8     3755.17     6441.22   1521.91 o
   7  14   8   282365.97   276065.75   8581.25 o
  10  14   8    97240.91   110855.80   6494.62 o
  13  14   8     4373.00     6049.69   2456.15 o
 -28  15   8    52894.08    58519.54   6099.51 o
 -25  15   8   234674.11   239008.05  10033.15 o
 -22  15   8    94747.15    93630.98   5517.33 o
 -19  15   8   229940.34   240413.84   7119.64 o
 -16  15   8      539.37     2223.03   1163.99 o
 -13  15   8    11733.84    13014.68   1752.88 o
 -10  15   8    82832.03    80462.16   3320.89 o
  -7  15   8     3054.58     4512.95   1152.34 o
  -4  15   8   226444.36   230382.11   5337.25 o
  -1  15   8    87246.77    86341.75   3197.15 o
   2  15   8   253180.19   258669.38   5977.30 o
   5  15   8    67036.57    65269.62   4175.95 o
   8  15   8    15876.95    19721.30   3093.11 o
  11  15   8   147417.41   140911.95   7772.60 o
  14  15   8    32207.42    35777.73   5027.71 o
 -27  16   8    15408.81    16451.08   3583.20 o
 -24  16   8    29229.39    34439.64   3938.38 o
 -21  16   8    23447.07    26534.15   3067.10 o
 -18  16   8     1344.18     3864.34   1364.04 o
 -15  16   8   127631.23   128887.87   4631.77 o
 -12  16   8     6204.76     7896.95   1451.64 o
  -9  16   8    26175.42    28609.30   2324.29 o
  -6  16   8   431029.03   430473.59   7265.52 o
  -3  16   8   122703.34   129600.77   4099.69 o
   0  16   8    82465.71    84560.19   3890.43 o
   3  16   8    34037.00    38152.65   3074.72 o
   6  16   8     8125.80    10190.03   2365.22 o
   9  16   8      331.10     1046.14   1616.50 o
  12  16   8    46366.39    51866.64   5789.25 o
 -29  17   8    14220.84    16230.67   4257.45 o
 -26  17   8    20537.36    18653.83   3743.86 o
 -23  17   8    69290.52    71307.79   5211.00 o
 -20  17   8    22658.88    20268.11   2705.68 o
 -17  17   8    47565.05    53346.77   3502.93 o
 -14  17   8    52387.32    55803.19   3442.82 o
 -11  17   8   437855.16   428620.03   7528.35 o
  -8  17   8   243325.31   244909.08   5688.46 o
  -5  17   8    33544.15    38301.20   3285.07 o
  -2  17   8    32728.21    33016.17   2843.84 o
   1  17   8     2555.95     4080.98   1593.76 o
   4  17   8    26544.99    32028.84   3697.95 o
   7  17   8     9684.36    11648.65   2635.13 o
  10  17   8    60044.38    62543.94   6121.33 o
 -28  18   8    81647.41    94245.09   7441.04 o
 -25  18   8     2491.11     4193.19   1973.99 o
 -22  18   8     2268.56     3951.20   1800.49 o
 -19  18   8   169940.64   172513.75   6207.84 o
 -16  18   8   225714.36   228403.19   6317.09 o
 -13  18   8    61743.94    63027.84   3318.42 o
 -10  18   8    64234.63    69586.55   3323.56 o
  -7  18   8      173.41      751.23    970.91 o
  -4  18   8     1437.38     1812.84   1114.36 o
  -1  18   8   213642.95   209876.05   6698.05 o
   2  18   8     4523.95     7454.78   2089.45 o
   5  18   8    45737.47    46699.77   6031.57 o
   8  18   8    74486.24    70275.49   6374.52 o
  11  18   8   124845.34   138765.23  13600.12 o
 -27  19   8    92774.99    97443.88   7406.37 o
 -24  19   8    93693.75   100738.55   5918.65 o
 -21  19   8    89782.88    93697.48   4950.03 o
 -18  19   8    68288.41    77090.09   4101.98 o
 -15  19   8     8947.20    10271.83   1847.55 o
 -12  19   8    96284.45   103742.50   3923.01 o
  -9  19   8    12534.68    14172.79   2039.65 o
  -6  19   8    61052.00    63205.24   3705.39 o
  -3  19   8    14614.22    15205.99   2398.89 o
   0  19   8     5098.32     7571.94   2107.11 o
   3  19   8   314397.16   308112.97  12246.09 o
   6  19   8   196561.61   202039.78   9351.31 o
   9  19   8    19725.76    23476.76   5193.93 o
 -29  20   8    62955.36    69601.21   7913.38 o
 -26  20   8    50489.49    52405.82   4916.66 o
 -23  20   8    12225.06    13841.12   2777.79 o
 -20  20   8     3486.76     4865.17   1707.32 o
 -17  20   8    42055.35    45775.51   3439.37 o
 -14  20   8   128316.73   134998.88   4888.13 o
 -11  20   8    21146.58    21496.49   2474.56 o
  -8  20   8     1668.95     3679.74   1469.51 o
  -5  20   8   132562.25   140179.02   5100.99 o
  -2  20   8   212223.81   212501.02   6947.72 o
   1  20   8    30283.44    31391.06   3785.12 o
   4  20   8    65625.05    64634.55   6192.68 o
   7  20   8     4611.38     4154.98   2460.95 o
 -28  21   8     2369.71     5083.84   2643.85 o
 -25  21   8    79272.56    87123.43   5944.20 o
 -22  21   8    11717.64    14084.98   2786.59 o
 -19  21   8   171744.83   176932.89   6407.65 o
 -16  21   8    21613.71    19876.40   2681.12 o
 -13  21   8      540.90      651.44   1160.93 o
 -10  21   8   148211.86   145907.13   5200.49 o
  -7  21   8   182330.55   168389.44   5609.18 o
  -4  21   8    54189.09    58920.75   4185.39 o
  -1  21   8    18726.69    19652.88   3187.15 o
   2  21   8     8210.40    10982.03   2994.33 o
   5  21   8     1132.76     2333.70   2146.43 o
   8  21   8    57477.24    46024.16   7790.41 o
 -27  22   8   118073.99   115928.01   6626.24 o
 -24  22   8    54118.11    62043.38   5092.92 o
 -21  22   8    16544.75    16480.91   2960.86 o
 -18  22   8    38255.41    43040.54   3806.21 o
 -15  22   8   152863.52   154012.11   6014.53 o
 -12  22   8    50269.64    45727.08   3832.69 o
  -9  22   8    75590.40    78165.29   4653.49 o
  -6  22   8     8412.51    11693.69   2244.90 o
  -3  22   8    42885.40    47732.83   4555.43 o
   0  22   8    10379.59    14013.38   2864.09 o
   3  22   8   100101.04   106857.05   7724.66 o
   6  22   8     6671.41     5640.94   3378.98 o
 -26  23   8    11669.88    10236.63   3011.91 o
 -23  23   8   185357.25   198429.81   9195.20 o
 -20  23   8    35329.39    40883.52   4253.07 o
 -17  23   8    34360.92    36089.79   3617.92 o
 -14  23   8    66027.22    62371.54   4384.97 o
 -11  23   8    86364.23    86812.30   4896.51 o
  -8  23   8    21194.11    24278.68   2769.14 o
  -5  23   8   116429.55   120160.35   6913.46 o
  -2  23   8    20878.30    23124.59   3473.82 o
   1  23   8      373.15      263.14   1848.83 o
   4  23   8    69452.56    72005.91   6847.84 o
 -25  24   8    11918.92    17242.88   3675.88 o
 -22  24   8    17159.62    23453.69   3503.03 o
 -19  24   8      698.82     2187.49   1690.41 o
 -16  24   8    10803.36    12699.43   2427.40 o
 -13  24   8    70851.17    75061.74   4812.59 o
 -10  24   8   204430.34   207944.13   7822.56 o
  -7  24   8     4695.36     5592.96   1863.21 o
  -4  24   8    35601.38    38588.84   4282.97 o
  -1  24   8   182501.41   189305.83   9392.99 o
   2  24   8    10151.30    11356.14   3308.14 o
 -24  25   8    39064.38    42199.67   5320.25 o
 -21  25   8    36613.39    38522.47   4307.97 o
 -18  25   8   196868.09   200711.25   8007.08 o
 -15  25   8    69896.98    69344.75   4772.49 o
 -12  25   8    30017.89    28848.18   3718.78 o
  -9  25   8    94235.60    98037.28   5856.16 o
  -6  25   8    47100.83    45389.58   4544.19 o
  -3  25   8    34690.70    33790.33   4146.09 o
   0  25   8    50242.72    52799.75   7145.69 o
 -23  26   8   166286.58   163743.23   8712.90 o
 -20  26   8    16009.95    20413.95   3396.02 o
 -17  26   8    11515.23    12766.53   2777.02 o
 -14  26   8    30982.03    34682.21   4069.54 o
 -11  26   8    18250.78    18112.35   3119.83 o
  -8  26   8    14342.31    17262.88   3595.07 o
  -5  26   8    31502.30    31421.66   4095.33 o
  -2  26   8    30931.17    37321.37   5240.47 o
 -22  27   8    48773.24    52011.50   4970.29 o
 -19  27   8     2168.35     5039.69   2129.65 o
 -16  27   8     6640.20     9722.77   2724.63 o
 -13  27   8    30914.54    32618.56   4046.33 o
 -10  27   8     6609.34    11018.78   3116.39 o
  -7  27   8    65667.95    74100.72   6488.56 o
  -4  27   8    42281.26    42015.17   4731.49 o
 -21  28   8    20217.81    19787.56   3798.68 o
 -18  28   8     4073.63     4496.76   2078.14 o
 -15  28   8    61671.45    68896.27   6245.88 o
 -12  28   8       61.37     1441.21   1985.66 o
  -9  28   8   232685.31   245297.72  10520.26 o
  -6  28   8    30299.93    38825.58   6955.76 o
 -20  29   8     5574.56     5224.12   3076.72 o
 -17  29   8    48414.83    46029.23   5450.16 o
 -14  29   8   188506.95   198174.81  10909.86 o
 -11  29   8    14902.19    18659.13   4504.83 o
  -8  29   8    33734.80    41860.49   7304.23 o
   0   0   9    22302.01    23236.41   4294.39 o
   1   1   9   101627.84    98949.30   4142.17 o
  -1   2   9    33968.00    29659.88   1751.18 o
   2   2   9    64745.80    61657.27   2228.71 o
  -3   3   9     9291.98    10647.19   1361.60 o
   0   3   9    19389.97    21814.43   1384.47 o
   3   3   9    18856.91    20268.27   1653.63 o
  -5   4   9    51389.84    47701.89   2138.30 o
  -2   4   9    18906.59    19651.29   1788.05 o
   1   4   9    90701.13    86485.10   2760.85 o
   4   4   9    81183.21    79504.47   2945.38 o
  -7   5   9      235.74     2029.30    793.62 o
  -4   5   9   474965.72   466331.94   5880.86 o
  -1   5   9    57349.85    56575.62   2314.57 o
   2   5   9   364641.13   346664.72   5796.95 o
   5   5   9    18598.33    20091.51   1904.05 o
  -9   6   9    47497.54    50286.26   2755.33 o
  -6   6   9   578697.50   571347.56   7591.14 o
  -3   6   9    72136.56    74509.33   2526.66 o
   0   6   9    19830.52    21969.74   1778.53 o
   3   6   9    10566.18    12005.68   1522.89 o
   6   6   9    24732.53    25965.85   2197.16 o
 -11   7   9   358081.63   349573.16   6434.28 o
  -8   7   9   204598.31   193315.98   4535.86 o
  -5   7   9    68554.82    72853.73   2645.83 o
  -2   7   9      453.85     1966.03    792.60 o
   1   7   9   158957.94   156432.17   4117.86 o
   4   7   9     5851.08     6033.81   1386.14 o
   7   7   9    14575.36    14742.69   1854.76 o
 -13   8   9    15946.83    20927.33   2067.98 o
 -10   8   9   122449.97   121816.63   3828.08 o
  -7   8   9   102998.21   108801.86   3438.70 o
  -4   8   9   108332.92   111130.23   2901.81 o
  -1   8   9   112884.12   115654.60   3562.69 o
   2   8   9     1431.70     2181.41    911.64 o
   5   8   9     9147.12     9308.63   1653.46 o
   8   8   9    33870.73    37386.53   2729.61 o
 -15   9   9   112737.05   114544.24   4045.39 o
 -12   9   9   155155.50   155924.70   4489.13 o
  -9   9   9     9792.31     9517.53   1445.14 o
  -6   9   9   173291.73   177871.16   3856.56 o
  -3   9   9    52086.38    55608.87   2674.45 o
   0   9   9    59893.74    56607.46   2762.71 o
   3   9   9   400708.59   395079.16   7440.97 o
   6   9   9   158998.83   159832.67   5070.44 o
   9   9   9    36761.98    37355.25   2839.29 o
 -17  10   9   128101.77   129574.64   4409.27 o
 -14  10   9   142934.78   142730.83   4446.63 o
 -11  10   9    32635.49    38910.50   2590.12 o
  -8  10   9   124280.27   123713.01   3827.33 o
  -5  10   9    34177.55    36110.39   2090.43 o
  -2  10   9   196572.42   188701.89   4666.25 o
   1  10   9     3319.32     4901.68   1179.17 o
   4  10   9    90377.26    87789.25   3528.62 o
   7  10   9    60949.09    66365.75   3432.93 o
  10  10   9    59418.00    61090.62   3750.41 o
 -19  11   9   150269.88   152690.30   5215.65 o
 -16  11   9    49600.81    51698.18   3096.73 o
 -13  11   9    26597.39    27321.75   2359.44 o
 -10  11   9    65916.05    64843.43   3065.35 o
  -7  11   9     9414.71    10287.99   1331.78 o
  -4  11   9     2291.93     5704.10   1209.66 o
  -1  11   9    82250.72    79916.46   3247.81 o
   2  11   9   180177.42   186045.28   4930.25 o
   5  11   9    49420.98    51204.97   3059.88 o
   8  11   9   101499.34   102755.19   4390.87 o
  11  11   9     2292.44     3780.16   1963.74 o
 -21  12   9      528.58     3065.35   1481.39 o
 -18  12   9     5117.14     5208.39   1415.39 o
 -15  12   9    66850.05    70888.45   3421.89 o
 -12  12   9    76123.94    72033.02   3293.50 o
  -9  12   9    24906.48    28372.40   2037.21 o
  -6  12   9    90505.70    89688.91   3096.07 o
  -3  12   9   154638.72   155363.58   4428.17 o
   0  12   9     1626.78     1612.65    972.63 o
   3  12   9   213024.63   209634.56   5360.52 o
   6  12   9    16958.82    19806.34   2211.99 o
   9  12   9     5980.21     8586.57   2138.67 o
  12  12   9    78484.85    77979.21   6382.53 o
 -23  13   9      167.91     2005.08   1642.38 o
 -20  13   9     7751.52     9298.57   2035.03 o
 -17  13   9     4416.72     5472.37   1616.70 o
 -14  13   9      728.56     1685.25   1020.13 o
 -11  13   9   215892.02   214819.06   5332.18 o
  -8  13   9    78681.87    80331.81   3022.06 o
  -5  13   9   333035.22   320411.88   6293.34 o
  -2  13   9    99636.44    97423.40   3662.39 o
   1  13   9    88744.43    87517.55   3588.21 o
   4  13   9     8509.12     9912.08   1655.00 o
   7  13   9    53734.15    55460.41   4007.30 o
  10  13   9      452.88     1991.79   1624.97 o
  13  13   9    18990.05    18282.28   3681.15 o
 -25  14   9    40739.98    40098.09   5877.04 o
 -22  14   9     9212.88    11647.90   2529.78 o
 -19  14   9     1360.77     3454.85   1567.05 o
 -16  14   9    88380.91    86210.78   4438.20 o
 -13  14   9    11340.62    12659.49   1908.96 o
 -10  14   9   414999.94   417712.19  10238.92 o
  -7  14   9      342.38     2219.03    957.95 o
  -4  14   9    41360.88    43512.57   2764.11 o
  -1  14   9    72281.87    71739.12   3317.91 o
   2  14   9     9946.22     8867.60   1709.77 o
   5  14   9    15550.48    16214.04   2255.97 o
   8  14   9    16092.88    16579.39   2869.52 o
  11  14   9   156233.02   151137.27   9183.90 o
  14  14   9     3281.14     4391.63   2571.57 o
 -27  15   9     4793.75     7042.61   2803.78 o
 -24  15   9    28909.77    31367.89   3913.90 o
 -21  15   9    60725.98    64748.22   4404.36 o
 -18  15   9   193593.86   194031.75   6533.87 o
 -15  15   9    48494.00    50357.20   3682.14 o
 -12  15   9      398.64     2321.14   1121.63 o
  -9  15   9    20185.70    21735.18   2109.98 o
  -6  15   9     2037.61     2749.39   1098.10 o
  -3  15   9    14474.43    14272.28   1838.83 o
   0  15   9     7739.55     8980.29   1583.07 o
   3  15   9   104616.47    97640.05   4372.12 o
   6  15   9    97289.85    97567.89   5550.77 o
   9  15   9    15009.92    17691.28   3117.36 o
  12  15   9    75555.16    93577.91   7172.14 o
 -29  16   9    17343.19    20966.18   4816.56 o
 -26  16   9     5304.45     3692.39   2472.86 o
 -23  16   9   228111.17   230279.25   8419.52 o
 -20  16   9      825.96     1369.17   1349.75 o
 -17  16   9    43847.70    43113.61   3594.06 o
 -14  16   9     1438.28     2144.63   1229.01 o
 -11  16   9    78522.78    74372.37   3690.42 o
  -8  16   9    22876.78    26155.46   2437.60 o
  -5  16   9     2996.20     5038.99   1389.35 o
  -2  16   9    87098.36    91744.41   4571.29 o
   1  16   9     2437.64     3740.54   1439.04 o
   4  16   9   319017.81   322660.19   8500.84 o
   7  16   9     2052.53     4061.50   1893.65 o
  10  16   9     7095.60    11295.67   3004.12 o
  13  16   9     9717.00    13020.08   4039.19 o
 -28  17   9    57866.41    62585.87   6390.14 o
 -25  17   9     5950.73     5323.90   2085.49 o
 -22  17   9     2301.80     5318.72   1946.99 o
 -19  17   9    71211.73    72493.32   4560.39 o
 -16  17   9    53469.32    52029.09   3889.76 o
 -13  17   9    12175.59    14082.53   2077.77 o
 -10  17   9    14760.77    15244.63   1910.68 o
  -7  17   9   137236.95   135495.22   4753.87 o
  -4  17   9    37745.56    36685.87   3290.60 o
  -1  17   9   195216.66   189484.92   6446.37 o
   2  17   9      307.47     1137.38   1264.40 o
   5  17   9      758.59     1709.84   1907.76 o
   8  17   9     1260.12     2772.60   2151.42 o
  11  17   9      899.69     2998.08   3023.53 o
 -27  18   9     9459.93    13726.91   3502.88 o
 -24  18   9    27600.93    30090.33   3859.35 o
 -21  18   9       75.97      617.74   1341.71 o
 -18  18   9    34213.62    33993.50   3429.06 o
 -15  18   9    49333.90    49431.25   3796.65 o
 -12  18   9    16134.72    15471.10   2144.55 o
  -9  18   9   215692.03   214881.39   5989.33 o
  -6  18   9    56239.63    65322.74   4185.93 o
  -3  18   9    10179.09     9177.50   2013.48 o
   0  18   9     1184.67     2545.31   1442.51 o
   3  18   9    14348.45    18553.02   3502.19 o
   6  18   9    12132.83    12648.25   3763.15 o
   9  18   9     1433.54     -898.85   2384.66 o
 -26  19   9     3443.17     6538.25   2289.43 o
 -23  19   9     1057.79     1593.85   1665.22 o
 -20  19   9    22081.86    21771.68   2943.74 o
 -17  19   9    51567.59    52687.83   4010.19 o
 -14  19   9   164585.97   162463.34   5934.89 o
 -11  19   9     1481.00     1670.16   1138.72 o
  -8  19   9    16199.29    17988.70   2541.07 o
  -5  19   9    17423.44    24728.55   3000.36 o
  -2  19   9    90085.41    88287.23   4859.41 o
   1  19   9     1328.04     2627.87   1722.96 o
   4  19   9      138.86     2420.90   2097.70 o
   7  19   9    64881.45    67248.70   6408.60 o
 -28  20   9     6024.28    10795.31   3868.31 o
 -25  20   9      406.00     1402.87   1730.78 o
 -22  20   9   124021.52   129905.97   6485.00 o
 -19  20   9     9155.02     8597.99   2003.51 o
 -16  20   9     9807.70    13923.01   2347.97 o
 -13  20   9    51565.98    56366.13   4556.69 o
 -10  20   9    52684.50    59200.98   4132.51 o
  -7  20   9    15912.49    15859.23   2460.29 o
  -4  20   9     5223.01     6653.06   1844.95 o
  -1  20   9    16292.17    22265.77   3317.26 o
   2  20   9     8477.98    10269.59   2940.61 o
   5  20   9    79075.40    76172.17   6712.20 o
   8  20   9    81243.23    86741.52  10977.14 o
 -27  21   9    51455.24    55879.36   5210.63 o
 -24  21   9     6725.01     7155.59   2352.15 o
 -21  21   9     8661.26     9764.13   2196.23 o
 -18  21   9    25187.06    31797.57   3426.00 o
 -15  21   9    57118.12    56541.89   5289.65 o
 -12  21   9      173.24      579.63   1540.77 o
  -9  21   9    67410.98    74556.10   4606.71 o
  -6  21   9    63758.09    61449.36   4348.49 o
  -3  21   9      626.67     1182.47   1429.04 o
   0  21   9    44468.10    46389.19   4623.16 o
   3  21   9     8733.21     9293.75   3034.18 o
   6  21   9    17250.30    16118.03   3683.06 o
 -26  22   9    17862.28    19835.83   3432.05 o
 -23  22   9   116267.44   118761.19   6455.04 o
 -20  22   9     1118.11     2194.71   1717.31 o
 -17  22   9    79403.48    83229.60   6259.27 o
 -14  22   9    11481.84    14930.40   3161.27 o
 -11  22   9    10160.48     7367.36   2406.92 o
  -8  22   9    40832.95    45131.59   3906.15 o
  -5  22   9    88853.33    94525.95   5167.62 o
  -2  22   9      654.90      907.50   1613.05 o
   1  22   9    36924.77    40825.66   5281.02 o
   4  22   9     4243.62     4438.55   2720.67 o
 -25  23   9     2211.79     6245.57   2632.82 o
 -22  23   9    71231.56    73231.78   6083.77 o
 -19  23   9    20322.12    26672.14   4121.18 o
 -16  23   9      823.05     2548.15   1963.13 o
 -13  23   9   113225.77   114223.55   6898.41 o
 -10  23   9     5938.73     7829.02   2569.52 o
  -7  23   9     6398.10    11656.88   2355.04 o
  -4  23   9     1629.11     3155.55   1758.80 o
  -1  23   9    92300.53    93357.98   6222.39 o
   2  23   9     4677.51     5102.70   2660.06 o
 -24  24   9    19041.11    16104.63   4060.01 o
 -21  24   9      485.36     1358.09   1780.78 o
 -18  24   9    39632.82    46771.28   5259.47 o
 -15  24   9    24547.69    24117.06   3987.97 o
 -12  24   9    48102.47    49261.25   5296.90 o
  -9  24   9   106281.01   114112.90   6860.15 o
  -6  24   9    29002.82    32175.62   4082.10 o
  -3  24   9    51304.53    55165.92   5106.50 o
   0  24   9    33041.18    36541.59   5216.15 o
 -23  25   9     4198.20     5620.74   2925.76 o
 -20  25   9    39835.47    41989.90   5086.70 o
 -17  25   9      867.16     2250.08   2037.67 o
 -14  25   9   140092.59   137522.02   7724.17 o
 -11  25   9     2301.18     2734.01   2088.84 o
  -8  25   9    69529.31    73154.13   6253.52 o
  -5  25   9     5458.58     7004.85   2329.81 o
  -2  25   9    25627.67    29178.03   4692.87 o
 -22  26   9    14898.12    20683.89   4377.35 o
 -19  26   9    55422.27    63213.98   6067.14 o
 -16  26   9    64226.48    64548.83   5980.62 o
 -13  26   9    57644.97    55404.21   6659.07 o
 -10  26   9     8655.64    10240.84   2868.36 o
  -7  26   9     3344.43     4157.41   2371.85 o
  -4  26   9    38958.16    43425.69   4709.93 o
 -21  27   9    83548.00    90961.99   7016.61 o
 -18  27   9    45021.19    39192.99   5116.41 o
 -15  27   9    18642.35    19580.09   3740.54 o
 -12  27   9     6384.64     5500.57   2412.92 o
  -9  27   9     2062.16     3197.52   2725.49 o
  -6  27   9     8691.39     7754.92   3230.37 o
 -20  28   9     8251.44     6622.92   3207.70 o
 -17  28   9       25.00      987.00   2060.30 o
 -14  28   9    24181.73    24689.56   4188.00 o
 -11  28   9     1570.89     3158.15   2700.07 o
  -8  28   9    21685.64    25183.63   6180.85 o
 -16  29   9     1846.39     3995.64   4668.36 o
  -1   1  10     1944.07     3092.45   1296.06 o
  -3   2  10      639.07      453.51    981.84 o
   0   2  10   265243.09   246131.16   6787.44 o
  -5   3  10   685477.13   652666.88   8836.09 o
  -2   3  10   475101.66   454756.78   9154.79 o
   1   3  10      863.72     3912.37   1366.48 o
  -7   4  10      462.67     3118.54    960.47 o
  -4   4  10    55503.95    51829.73   2723.41 o
  -1   4  10    65922.01    67013.47   2943.16 o
   2   4  10     5082.47     5401.64   1248.81 o
  -9   5  10    10678.25    11933.42   1570.92 o
  -6   5  10   103361.45    97907.63   3664.06 o
  -3   5  10   116328.68   116155.52   3880.01 o
   0   5  10    22849.45    22069.77   2071.06 o
   3   5  10    32684.81    33247.94   2212.03 o
 -11   6  10     1793.06     2463.51    976.70 o
  -8   6  10    33817.73    31394.35   2552.73 o
  -5   6  10    89264.30    84639.04   3446.68 o
  -2   6  10     5013.29     4878.88   1233.44 o
   1   6  10   127187.55   117644.54   4091.07 o
   4   6  10  1114233.75  1072334.50  11257.92 o
 -13   7  10   160934.75   166232.23   4809.10 o
 -10   7  10   105541.23   101180.34   3589.92 o
  -7   7  10      203.71     1262.01    910.13 o
  -4   7  10   132979.78   127710.75   4243.10 o
  -1   7  10   765175.19   721215.44   9924.96 o
   2   7  10      926.38     3158.73   1055.27 o
   5   7  10    17152.65    18190.85   2160.45 o
 -15   8  10    19738.03    22089.65   2243.58 o
 -12   8  10    18535.16    19505.59   2057.25 o
  -9   8  10   411708.66   405424.66   7729.93 o
  -6   8  10   137470.67   129428.66   4374.53 o
  -3   8  10   144266.84   134706.38   4451.02 o
   0   8  10     1161.52     2537.25   1064.57 o
   3   8  10     1199.37     4404.66   1147.32 o
   6   8  10     3964.39     3625.00   1317.56 o
 -17   9  10    51509.07    52156.33   3275.67 o
 -14   9  10   278806.06   276481.44   6215.23 o
 -11   9  10    17705.86    20108.83   2071.83 o
  -8   9  10    13088.01    12776.83   1871.96 o
  -5   9  10    20281.59    20398.68   2202.10 o
  -2   9  10     4895.47     6928.37   1472.75 o
   1   9  10   168157.20   156677.23   4451.80 o
   4   9  10   158633.30   158934.73   4663.86 o
   7   9  10     4281.05     5141.18   1362.13 o
 -19  10  10    22808.47    21980.97   2587.74 o
 -16  10  10     8798.99    11707.31   1807.97 o
 -13  10  10     4098.46     6220.58   1384.03 o
 -10  10  10    23888.00    23199.80   2616.82 o
  -7  10  10     7751.56     8755.19   1622.49 o
  -4  10  10   318311.25   307266.78   6807.44 o
  -1  10  10   131293.19   121239.88   4366.15 o
   2  10  10      518.96      361.62    869.75 o
   5  10  10   227086.70   224318.55   5711.53 o
   8  10  10   316479.19   313932.19   6985.15 o
 -21  11  10      569.19     2952.83   1737.50 o
 -18  11  10     6143.00     9047.25   1859.22 o
 -15  11  10       35.70     2630.18   1168.03 o
 -12  11  10    99928.23   105267.92   3900.45 o
  -9  11  10   464229.16   457141.44   8428.16 o
  -6  11  10      718.63     2204.33   1137.61 o
  -3  11  10    80340.84    78437.01   3709.63 o
   0  11  10   266864.41   250208.86   5762.68 o
   3  11  10    64279.75    61106.84   3232.55 o
   6  11  10    63866.87    63974.18   3517.27 o
   9  11  10     2303.04     4198.68   1479.84 o
 -23  12  10       51.41     1801.74   1811.40 o
 -20  12  10    29486.64    29750.89   3277.11 o
 -17  12  10   430836.63   460020.66   8942.17 o
 -14  12  10   306454.53   305060.16   6628.07 o
 -11  12  10     4576.90     5408.62   1445.90 o
  -8  12  10    93555.53    95344.46   3996.35 o
  -5  12  10   309360.47   292693.22   6834.75 o
  -2  12  10     9821.46    10161.52   1757.74 o
   1  12  10    43611.50    39928.20   2784.61 o
   4  12  10     5546.99     6942.66   1637.46 o
   7  12  10      439.19      838.95   1145.76 o
  10  12  10   110964.38   119675.74   6053.43 o
 -25  13  10    69495.98    70407.85   6257.63 o
 -22  13  10   308784.25   311084.75   9585.32 o
 -19  13  10     3958.39     4411.21   1606.42 o
 -16  13  10     1348.22     1489.06   1309.78 o
 -13  13  10    78765.80    86492.55   4419.42 o
 -10  13  10    15113.29    14040.50   2026.81 o
  -7  13  10     1634.11     1873.84   1146.46 o
  -4  13  10    64931.25    61735.59   3576.63 o
  -1  13  10    12102.12    15284.74   1918.35 o
   2  13  10    69820.39    71674.39   3536.47 o
   5  13  10   176664.72   176019.89   5308.45 o
   8  13  10    57617.04    62440.74   4859.61 o
  11  13  10     4908.40     3143.56   2191.92 o
 -27  14  10    68463.45    84051.69   6998.03 o
 -24  14  10     8050.71     8103.54   2738.76 o
 -21  14  10      330.24      970.63   1415.42 o
 -18  14  10    60723.11    61988.22   4253.75 o
 -15  14  10     1158.34      902.65   1123.03 o
 -12  14  10     1689.32     3045.82   1337.34 o
  -9  14  10     6281.94     7995.95   1775.41 o
  -6  14  10     2520.81     3711.73   1367.17 o
  -3  14  10   320802.28   316607.44   7252.10 o
   0  14  10   508547.84   514284.91   8660.33 o
   3  14  10    12686.74    14613.34   1994.36 o
   6  14  10    11157.03    12722.46   2380.88 o
   9  14  10   215344.52   228232.89   8419.72 o
  12  14  10      313.39     1621.18   2451.41 o
 -26  15  10    29816.01    28048.66   8980.95 o
 -23  15  10    23062.25    24085.51   3535.61 o
 -20  15  10    17233.27    18768.33   2733.49 o
 -17  15  10    22870.65    24039.54   2883.93 o
 -14  15  10      988.42     3029.11   1364.55 o
 -11  15  10    53151.40    51746.00   3738.47 o
  -8  15  10   448587.63   452215.81   9963.75 o
  -5  15  10    84568.98    90356.20   5175.20 o
  -2  15  10     6052.77     5660.64   1396.02 o
   1  15  10    93029.82    96456.81   4381.99 o
   4  15  10    51035.99    47368.01   3933.53 o
   7  15  10     1250.88     3588.20   1876.55 o
  10  15  10      170.98      185.97   1782.06 o
  13  15  10      446.98     1204.93   2592.29 o
 -28  16  10        4.34     -227.40   4336.23 o
 -25  16  10    50889.25    45738.57   5446.41 o
 -22  16  10    41052.39    42858.60   4339.03 o
 -19  16  10     3212.72     5099.35   1762.11 o
 -16  16  10   255983.16   254272.50   8284.26 o
 -13  16  10   536324.44   522583.81  10422.49 o
 -10  16  10     1471.27     5198.83   1762.46 o
  -7  16  10    20951.33    24209.17   2779.49 o
  -4  16  10    85564.13    87327.46   4482.03 o
  -1  16  10      939.52     2365.21   1336.23 o
   2  16  10    10852.46    10461.24   2193.27 o
   5  16  10     3567.51     6457.07   2152.46 o
   8  16  10      300.82     1052.45   1656.77 o
  11  16  10    80535.77    82416.66   6920.94 o
 -27  17  10      602.25     2428.62   2532.62 o
 -24  17  10    46594.95    47809.02   5185.48 o
 -21  17  10   161998.47   179106.55   7372.59 o
 -18  17  10   114402.19   115016.08   5877.66 o
 -15  17  10    41447.87    41790.38   4019.63 o
 -12  17  10    22901.35    26430.70   3002.65 o
  -9  17  10     6387.46     6660.71   1758.88 o
  -6  17  10      514.28     2318.22   1271.36 o
  -3  17  10    14562.83    11933.92   2487.30 o
   0  17  10    38421.59    32230.24   3387.76 o
   3  17  10     1706.90     2387.34   1786.41 o
   6  17  10   226520.98   226669.72   9866.18 o
   9  17  10   108785.82   124117.53  16311.22 o
 -26  18  10   186361.56   196522.77  11016.52 o
 -23  18  10       55.58      189.29   1739.49 o
 -20  18  10    24776.26    31429.89   3802.68 o
 -17  18  10    18154.66    20568.68   3125.07 o
 -14  18  10      194.23     1043.87   1433.92 o
 -11  18  10    39899.49    36554.52   3426.45 o
  -8  18  10    16583.56    17885.05   2558.97 o
  -5  18  10     4132.26     4335.54   1827.40 o
  -2  18  10    41815.04    39232.59   3644.15 o
   1  18  10   334328.81   318792.50   8742.34 o
   4  18  10    13744.89    18981.74   3785.96 o
   7  18  10      564.28     -290.46   2325.22 o
 -25  19  10     9050.56    12705.29   3722.96 o
 -22  19  10    10177.35    10495.69   2888.06 o
 -19  19  10    17478.63    17803.76   3001.67 o
 -16  19  10    33938.48    34403.06   4041.60 o
 -13  19  10    25150.38    26282.73   3322.68 o
 -10  19  10     3065.07     3611.48   1753.55 o
  -7  19  10   304457.53   302228.53   9328.48 o
  -4  19  10   284434.06   276396.53   9895.62 o
  -1  19  10    18601.89    24504.28   3455.92 o
   2  19  10      244.64      -71.04   1591.12 o
   5  19  10    17569.17    18102.39   3871.20 o
   8  19  10     4512.11     5345.40   4100.14 o
 -27  20  10     9530.92     8742.42   4537.41 o
 -24  20  10    61606.60    61547.71   5866.50 o
 -21  20  10   175493.33   167295.06   7243.49 o
 -18  20  10     1304.23     3021.20   1716.10 o
 -15  20  10    77956.53    76388.80   5183.46 o
 -12  20  10   433532.31   451790.22  12893.17 o
  -9  20  10    49543.57    56038.77   4750.39 o
  -6  20  10    33982.15    36826.29   4042.12 o
  -3  20  10    18518.43    17995.94   3065.76 o
   0  20  10    17383.32    19842.71   3668.37 o
   3  20  10    10613.01    15851.55   3573.46 o
   6  20  10     4595.07     9067.83   3015.17 o
 -26  21  10    94113.92    99038.40   8121.09 o
 -23  21  10     2256.13     3471.12   2135.46 o
 -20  21  10    97531.40    99811.98   5988.06 o
 -17  21  10   110747.13   115356.70   6941.51 o
 -14  21  10     8403.27    11820.01   2893.67 o
 -11  21  10     5092.61     7156.58   2385.14 o
  -8  21  10    34674.60    38440.70   4089.53 o
  -5  21  10      187.57     1076.42   1615.22 o
  -2  21  10    87139.18    89526.77   6637.03 o
   1  21  10    66151.17    81560.72   8158.83 o
   4  21  10      142.19     4526.31   2925.92 o
 -25  22  10   112748.90   110823.95   8160.07 o
 -22  22  10     6231.87     4800.16   2090.84 o
 -19  22  10     7722.14     6357.75   2387.79 o
 -16  22  10    11329.33    13892.86   3171.47 o
 -13  22  10     1736.45     4976.66   2243.00 o
 -10  22  10     6395.47     6687.18   2190.24 o
  -7  22  10   137904.02   136106.78   6608.13 o
  -4  22  10     7101.28     7831.47   2358.14 o
  -1  22  10    13097.40    12179.84   3247.76 o
   2  22  10   201029.94   226946.33  12191.84 o
 -24  23  10      997.80     3294.16   2489.26 o
 -21  23  10      134.67      609.31   1877.24 o
 -18  23  10      342.11      408.42   1730.28 o
 -15  23  10   120375.70   124035.32   7335.56 o
 -12  23  10   114962.24   110901.78   6959.43 o
  -9  23  10     5074.29     7131.86   2294.88 o
  -6  23  10    52054.54    52279.88   4884.14 o
  -3  23  10   173025.44   183426.67   9008.46 o
   0  23  10     8148.49    12500.79   4059.33 o
 -23  24  10    12189.27    13172.53   3831.04 o
 -20  24  10   308487.41   297411.22  11207.10 o
 -17  24  10    62990.94    68835.77   6181.65 o
 -14  24  10     3875.10     2853.20   2012.79 o
 -11  24  10    66358.52    61248.95   5859.38 o
  -8  24  10    84399.45    91954.90   6094.10 o
  -5  24  10    11854.15    10322.06   2884.33 o
  -2  24  10    16674.43    17063.04   3736.98 o
 -22  25  10     2420.06     4038.04   2284.02 o
 -19  25  10    17088.24    18265.45   3680.72 o
 -16  25  10    80961.02    81833.90   6675.91 o
 -13  25  10     7494.44     9130.12   2890.29 o
 -10  25  10     9156.42    11662.35   3103.47 o
  -7  25  10      132.49     -251.67   1793.01 o
  -4  25  10     5227.11     6828.87   2753.88 o
 -21  26  10    20097.51    23660.06   4877.47 o
 -18  26  10     3552.36     5391.63   2489.99 o
 -15  26  10     4270.11     5880.20   2957.56 o
 -12  26  10     3856.36     3537.95   2350.63 o
  -9  26  10     2267.64     3324.59   2574.89 o
  -6  26  10   207254.42   220164.53  10508.07 o
 -20  27  10     1538.31     2913.37   3204.01 o
 -17  27  10        8.77     4109.86   2358.51 o
 -14  27  10    47961.19    54583.95   5862.36 o
 -11  27  10   201408.86   197871.00  11120.80 o
  -8  27  10     8026.93    14510.17   6746.23 o
 -16  28  10   188155.47   203548.41  13836.16 o
 -13  28  10      591.38     -232.24   2844.68 o
   0   1  11    15365.21    15979.07   2321.42 o
  -2   2  11   186900.86   182660.58   6155.69 o
   1   2  11   138429.19   132446.81   5287.67 o
  -4   3  11    19722.52    23832.80   2776.86 o
  -1   3  11     4626.85     3616.46   1449.83 o
   2   3  11   121875.43   114386.20   5959.29 o
  -6   4  11    11257.61    12051.98   2116.31 o
  -3   4  11   310847.50   291296.84   7735.47 o
   0   4  11   280076.22   274803.38   7501.14 o
   3   4  11   141711.72   136401.45   6339.01 o
  -8   5  11   152033.00   138895.47   5446.72 o
  -5   5  11     8136.67    10707.46   1990.87 o
  -2   5  11   319522.03   309239.06   7937.46 o
   1   5  11    78597.50    73501.95   4253.93 o
   4   5  11    19012.57    21085.42   2721.62 o
 -10   6  11    62710.22    66064.28   4185.87 o
  -7   6  11   289507.59   278618.16   7573.72 o
  -4   6  11     5202.70     6420.34   1705.79 o
  -1   6  11     4140.67     3909.04   1482.72 o
   2   6  11    42861.11    37887.20   3375.82 o
   5   6  11      675.09      957.79   1183.81 o
 -12   7  11     2322.04     3882.02   1346.77 o
  -9   7  11     3168.05     3152.23   1410.47 o
  -6   7  11     8686.50     6682.96   1684.11 o
  -3   7  11     2842.76     3218.89   1360.10 o
   0   7  11    45108.79    42419.09   3470.01 o
   3   7  11     2688.35     3440.78   1467.07 o
   6   7  11    88753.46    87534.45   4611.27 o
 -14   8  11      134.36     1486.75   1164.58 o
 -11   8  11    41873.51    40707.37   3057.61 o
  -8   8  11    24937.83    27771.55   2523.73 o
  -5   8  11     8573.16    10194.83   1994.65 o
  -2   8  11    16358.79    13620.61   2220.25 o
   1   8  11   221280.92   206741.69   6628.44 o
   4   8  11    21557.12    22057.46   2749.94 o
   7   8  11   243268.39   242508.69   6584.99 o
 -16   9  11    45378.59    46303.03   3455.19 o
 -13   9  11    77206.55    77930.63   3994.74 o
 -10   9  11    78029.76    74971.84   3779.36 o
  -7   9  11    37319.38    32430.74   2747.84 o
  -4   9  11    30252.37    32623.09   2732.95 o
  -1   9  11   141086.25   132745.44   4659.23 o
   2   9  11   124099.63   122583.90   4609.90 o
   5   9  11      619.42      817.22   1107.81 o
   8   9  11     5974.86     7582.96   1710.09 o
 -18  10  11     9270.98     9677.84   2148.40 o
 -15  10  11     2847.67     2575.42   1365.74 o
 -12  10  11    82103.52    81633.41   4084.71 o
  -9  10  11      241.20      949.78   1087.59 o
  -6  10  11   204402.86   204641.97   5744.66 o
  -3  10  11   111773.21   108582.75   4309.21 o
   0  10  11    18748.74    19090.95   2295.94 o
   3  10  11     7077.59     9645.57   1811.32 o
   6  10  11    28711.88    27705.43   2854.46 o
   9  10  11     7063.74     6560.69   1891.84 o
 -20  11  11      450.94     1906.48   1659.68 o
 -17  11  11    34853.59    31581.01   3293.65 o
 -14  11  11   163872.25   167090.36   5607.94 o
 -11  11  11   165131.28   164504.28   5356.40 o
  -8  11  11    18400.55    16894.75   2212.74 o
  -5  11  11     8022.76    10770.24   1785.39 o
  -2  11  11    51740.97    47733.92   3284.20 o
   1  11  11    66899.48    67442.47   3769.22 o
   4  11  11    12103.91     9469.48   1873.32 o
   7  11  11     5207.40     5759.07   1654.96 o
  10  11  11    30327.79    35499.40   3890.60 o
 -22  12  11     5062.30     9106.81   2656.35 o
 -19  12  11   103462.64   106670.97   5744.11 o
 -16  12  11    45961.00    44999.30   3699.40 o
 -13  12  11      657.74     1450.55   1162.13 o
 -10  12  11    13929.89    15317.37   2187.84 o
  -7  12  11   141550.95   132129.50   4807.31 o
  -4  12  11    19514.60    19909.17   2352.46 o
  -1  12  11    46508.28    43347.27   3231.30 o
   2  12  11    59008.65    58319.77   3685.74 o
   5  12  11    45124.78    48927.05   3572.27 o
   8  12  11   159348.48   163365.89   7964.93 o
  11  12  11    90059.44    91422.08   7800.63 o
 -24  13  11    29802.28    34177.32   5492.04 o
 -21  13  11    19646.44    24150.59   3462.20 o
 -18  13  11      706.75     2666.55   1733.85 o
 -15  13  11    67581.77    70801.21   4401.50 o
 -12  13  11    55049.03    54014.33   3885.23 o
  -9  13  11    69192.11    66953.98   3779.79 o
  -6  13  11    50534.89    51361.34   3413.46 o
  -3  13  11    47559.58    48319.38   3380.41 o
   0  13  11    90358.46    88376.38   4240.97 o
   3  13  11   116714.16   116679.24   4814.30 o
   6  13  11     1365.47     1209.33   1538.69 o
   9  13  11     5791.31     6719.42   2882.62 o
  12  13  11     4847.35     3984.10   5384.94 o
 -26  14  11     6352.71     6590.63   4063.27 o
 -23  14  11     6473.15     8214.20   2732.59 o
 -20  14  11   209130.80   210157.64   7979.15 o
 -17  14  11     1836.93     4438.17   1796.68 o
 -14  14  11   128316.20   130273.23   5472.69 o
 -11  14  11       33.99     2104.76   1324.71 o
  -8  14  11    23904.04    24568.58   2830.88 o
  -5  14  11   175014.31   172565.20   5599.16 o
  -2  14  11    40288.46    43069.02   3272.74 o
   1  14  11     3327.50     5780.92   1615.84 o
   4  14  11       78.79      763.82   1359.78 o
   7  14  11    40620.19    37546.91   4601.18 o
  10  14  11    35920.67    36270.57   6991.82 o
 -25  15  11    53275.68    61662.23   8727.30 o
 -22  15  11    73557.38    81588.98   6316.24 o
 -19  15  11    76825.06    69316.85   5117.23 o
 -16  15  11    19803.12    17935.77   2937.78 o
 -13  15  11      847.79     3302.32   1455.34 o
 -10  15  11   139886.67   139920.31   5577.64 o
  -7  15  11     6479.10     7899.96   1861.83 o
  -4  15  11     3484.06     5206.14   1545.89 o
  -1  15  11    33284.12    36520.88   3470.97 o
   2  15  11    91067.05    89676.59   5015.12 o
   5  15  11     2475.03     3313.28   1974.38 o
   8  15  11    44515.89    46586.66   6152.88 o
  11  15  11    13738.56    17942.60   5231.35 o
 -24  16  11    30516.80    26156.93   4142.26 o
 -21  16  11      425.93      420.34   1528.99 o
 -18  16  11    48604.42    47919.03   4422.89 o
 -15  16  11     2992.99     3319.84   1751.48 o
 -12  16  11     8868.59    11094.04   2139.04 o
  -9  16  11      115.18     2662.10   1415.05 o
  -6  16  11   248997.66   250011.97   7400.08 o
  -3  16  11    44806.96    41253.29   3590.55 o
   0  16  11    97004.71    94414.11   5680.45 o
   3  16  11    48137.88    50964.43   4687.41 o
   6  16  11    21139.64    23101.79   4669.99 o
   9  16  11    33563.59    31804.48  10601.49 o
 -26  17  11        9.85      127.27   2374.88 o
 -23  17  11      328.66     1357.60   1930.68 o
 -20  17  11      393.20      611.82   1541.90 o
 -17  17  11    12139.24    13477.14   2669.56 o
 -14  17  11    23838.25    26325.58   3493.10 o
 -11  17  11   125319.73   114106.37   5191.83 o
  -8  17  11    15646.55    17921.76   2601.92 o
  -5  17  11   187717.75   189726.80   7476.81 o
  -2  17  11     3028.32     5484.10   1989.51 o
   1  17  11    21480.10    23319.43   3448.42 o
   4  17  11   134801.84   145084.38   9307.63 o
   7  17  11      275.15     2115.10   3145.61 o
 -25  18  11     1448.80     3235.97   2383.94 o
 -22  18  11    15850.40    17041.10   3478.22 o
 -19  18  11    38712.70    39885.91   4275.23 o
 -16  18  11    71464.83    68557.55   5071.54 o
 -13  18  11   112731.80   114071.77   6492.14 o
 -10  18  11    68368.81    68728.90   4409.85 o
  -7  18  11     5789.31     5137.85   2039.17 o
  -4  18  11     6894.30     9187.03   2368.15 o
  -1  18  11     7307.62     7964.47   2304.67 o
   2  18  11    12125.96    15000.27   3325.69 o
   5  18  11      801.02     6069.39   3099.50 o
 -24  19  11    67001.77    69276.52   6231.76 o
 -21  19  11      102.04     2514.62   1811.42 o
 -18  19  11   206244.45   219582.39   8244.65 o
 -15  19  11    24499.36    24753.58   3436.36 o
 -12  19  11     3413.75     6087.66   1879.34 o
  -9  19  11     2734.63     3438.26   1888.54 o
  -6  19  11     2053.27     3274.45   1697.24 o
  -3  19  11     6055.62     6258.72   2145.08 o
   0  19  11     7390.16     9485.55   2577.48 o
   3  19  11    91242.69    94331.73   8590.08 o
   6  19  11    26956.13    29129.06   5550.71 o
 -23  20  11    89126.99    93096.41   6906.50 o
 -20  20  11     1585.77      528.69   1507.68 o
 -17  20  11     7617.89     9041.55   2402.36 o
 -14  20  11     7577.31     8878.81   2614.47 o
 -11  20  11    10889.33    12037.86   2620.81 o
  -8  20  11     1087.14     2131.77   1640.74 o
  -5  20  11    16786.09    21165.55   3365.92 o
  -2  20  11   150954.84   146186.55   6992.06 o
   1  20  11     7723.22    10646.32   3152.53 o
   4  20  11   109639.22   105303.07   9142.83 o
 -25  21  11     8268.99     8036.27   4054.11 o
 -22  21  11     1810.81     1134.96   1601.51 o
 -19  21  11    43823.61    47581.60   4615.94 o
 -16  21  11      914.25     2972.23   1901.68 o
 -13  21  11     8055.77     6756.38   2418.27 o
 -10  21  11    24688.74    26266.23   3658.23 o
  -7  21  11     4791.75     3118.42   1973.66 o
  -4  21  11   246796.70   249405.95  10862.01 o
  -1  21  11    34383.54    42004.12   5250.67 o
   2  21  11     6967.06     9010.18   3633.50 o
 -24  22  11    41889.29    50985.32   6457.51 o
 -21  22  11     1946.16     6508.58   2457.59 o
 -18  22  11     8593.24    12109.00   3056.15 o
 -15  22  11    78917.02    86758.60   6621.12 o
 -12  22  11    26335.69    29435.21   4321.34 o
  -9  22  11   205106.53   205653.97   8268.97 o
  -6  22  11     2803.83     4300.35   2017.25 o
  -3  22  11       37.66     4754.64   2268.50 o
   0  22  11     4126.03     2570.57   2768.26 o
 -23  23  11     3884.91     4655.62   3600.84 o
 -20  23  11    29592.03    30163.31   4524.69 o
 -17  23  11    81719.97    86688.13   6801.51 o
 -14  23  11     6661.51     7284.27   2535.83 o
 -11  23  11     5951.42     8346.24   2713.30 o
  -8  23  11     7885.21     8844.16   2526.92 o
  -5  23  11    15639.45    17874.37   3739.18 o
  -2  23  11     8273.27     7866.22   2744.32 o
 -22  24  11    95348.38   108818.44  10367.09 o
 -19  24  11     2628.45     2146.46   2149.63 o
 -16  24  11       35.98     3151.45   2429.71 o
 -13  24  11     4153.47     5445.59   2381.14 o
 -10  24  11    91707.22    95518.71   7052.72 o
  -7  24  11    10402.49    11188.25   2813.07 o
  -4  24  11    25645.04    32472.99   4839.65 o
 -21  25  11     3782.19     7560.27   3932.12 o
 -18  25  11    71246.71    77469.80   6716.11 o
 -15  25  11    20725.44    25405.82   4198.17 o
 -12  25  11    58200.43    68094.38   6284.43 o
  -9  25  11      205.99     2896.03   2079.63 o
  -6  25  11    17941.01    22894.59   4295.30 o
 -17  26  11    60669.41    65129.57  13477.59 o
 -14  26  11     4956.51     6316.66   2732.24 o
 -11  26  11     1168.25     1641.14   1982.27 o
  -8  26  11    79722.47    81704.24   9757.35 o
   0   0  12   389380.38   366839.97  15502.47 o
   1   1  12   191207.84   173639.70   6261.08 o
  -1   2  12    70592.19    63206.99   4209.72 o
   2   2  12   124254.28   118845.63   5252.20 o
  -3   3  12   138990.64   128912.52   5447.01 o
   0   3  12      877.05      494.13   1048.24 o
   3   3  12    65251.13    56641.06   4079.00 o
  -5   4  12     1401.41     4001.56   1527.73 o
  -2   4  12     6114.27     8589.37   1899.54 o
   1   4  12   196186.03   177152.20   6322.22 o
   4   4  12   155466.38   151706.55   5943.74 o
  -7   5  12   232866.98   218813.53   7007.82 o
  -4   5  12   145145.09   136980.09   5611.99 o
  -1   5  12    39223.92    35240.49   3394.23 o
   2   5  12   181004.78   178669.83   6403.09 o
   5   5  12     1350.67     1539.96   1335.35 o
  -9   6  12   122095.21   112975.04   5215.73 o
  -6   6  12   259088.08   259488.41   7608.65 o
  -3   6  12    90450.91    88493.67   4744.43 o
   0   6  12    46783.79    49194.00   3904.79 o
   3   6  12     6198.86     9230.21   2060.30 o
   6   6  12   106727.37   101560.91   5125.60 o
 -11   7  12   171080.73   169558.33   6327.03 o
  -8   7  12     1663.64     2747.87   1402.71 o
  -5   7  12   314213.88   291238.31   8055.66 o
  -2   7  12    43489.57    42927.67   3708.50 o
   1   7  12   195924.66   174308.02   6336.77 o
   4   7  12      282.22     1398.96   1313.19 o
   7   7  12    30637.44    31841.27   3406.27 o
 -13   8  12    55275.63    55242.45   4195.53 o
 -10   8  12    35682.91    37224.94   3624.62 o
  -7   8  12   128639.21   127471.48   5517.77 o
  -4   8  12    76181.66    71170.62   4466.61 o
  -1   8  12    87842.70    87181.09   4728.45 o
   2   8  12    59486.66    58725.55   4220.36 o
   5   8  12    91938.46    83453.84   4836.59 o
   8   8  12    52929.48    50858.86   4133.97 o
 -15   9  12     1127.04     2621.37   1557.78 o
 -12   9  12   278286.72   292103.75   8321.59 o
  -9   9  12    29416.07    29097.53   3216.85 o
  -6   9  12   126764.59   119053.67   6040.75 o
  -3   9  12   151177.13   139363.94   5723.49 o
   0   9  12    63667.38    54562.43   4108.21 o
   3   9  12    90033.48    92742.29   5026.19 o
   6   9  12    28981.49    31480.34   3358.08 o
   9   9  12   119838.68   128292.37   6387.91 o
 -17  10  12   111264.70   111235.35   5424.24 o
 -14  10  12    92028.71    89816.80   4954.75 o
 -11  10  12    60346.43    66406.20   4435.78 o
  -8  10  12      870.09     2194.02   1436.85 o
  -5  10  12    43094.66    42257.68   3722.53 o
  -2  10  12   108767.54   111813.77   5263.63 o
   1  10  12      942.90     3377.41   1487.38 o
   4  10  12    89000.09    91413.95   5039.08 o
   7  10  12    36499.02    45045.77   3988.34 o
  10  10  12    83346.61    84857.95   7418.95 o
 -19  11  12   128352.75   134646.64   7315.92 o
 -16  11  12    13063.28    15026.73   2567.89 o
 -13  11  12     3858.69     6206.72   1822.68 o
 -10  11  12    79738.52    75399.80   4673.23 o
  -7  11  12    55216.12    56941.82   4188.50 o
  -4  11  12   183126.55   172055.41   6313.70 o
  -1  11  12    27973.07    26441.65   3084.63 o
   2  11  12   176907.11   170128.38   6411.46 o
   5  11  12   129712.99   132329.48   5789.81 o
   8  11  12    50302.50    50982.61   4643.86 o
  11  11  12   109873.65   113941.95  10521.55 o
 -21  12  12    10739.43    16723.83   3485.66 o
 -18  12  12     3859.07     4239.62   2323.58 o
 -15  12  12   130422.48   132498.48   6361.65 o
 -12  12  12     1114.71     2836.38   1592.49 o
  -9  12  12    65396.26    68716.32   4541.18 o
  -6  12  12    18003.47    21972.16   2892.03 o
  -3  12  12   185089.17   176253.31   6454.65 o
   0  12  12    54360.48    53070.29   4132.11 o
   3  12  12    89923.45    94279.91   5104.17 o
   6  12  12    16850.21    17933.32   2793.31 o
   9  12  12      805.78     2157.63   2301.12 o
  12  12  12    77626.13    87888.17  10220.08 o
 -23  13  12      721.95     3433.82   3093.17 o
 -20  13  12   120319.62   126436.05   7257.65 o
 -17  13  12    26623.04    27558.88   3973.56 o
 -14  13  12     5949.66     6074.90   2070.64 o
 -11  13  12   195825.94   204874.30   7711.17 o
  -8  13  12   347149.34   338562.28   8869.33 o
  -5  13  12    63553.33    58907.64   4225.41 o
  -2  13  12    79489.05    88103.60   4928.08 o
   1  13  12    14405.73    20426.25   2841.75 o
   4  13  12    36040.79    40805.26   3842.75 o
   7  13  12    40879.59    40030.78   4940.67 o
  10  13  12    11333.97    12764.04   6945.85 o
 -25  14  12    39212.84    51005.52  11371.18 o
 -22  14  12     6728.55    12475.68   3512.68 o
 -19  14  12    29129.52    27242.91   4135.82 o
 -16  14  12   120005.20   134003.64   8493.81 o
 -13  14  12    46508.36    45804.92   4357.15 o
 -10  14  12   249736.36   258446.69   8803.76 o
  -7  14  12    14475.15    17054.58   2890.00 o
  -4  14  12    42346.27    49449.51   4449.73 o
  -1  14  12   154283.00   157108.38   6243.52 o
   2  14  12     9788.39    13418.36   2520.00 o
   5  14  12    63702.70    70667.52   5357.67 o
   8  14  12       72.57     3431.38   2566.10 o
  11  14  12    87826.86   100566.84  13801.36 o
 -24  15  12    21588.27    23182.58   6072.88 o
 -21  15  12    57599.72    53849.20   5524.65 o
 -18  15  12   160721.34   174650.08   8403.35 o
 -15  15  12    65114.72    64275.07   5698.64 o
 -12  15  12    29041.57    34982.32   3903.88 o
  -9  15  12     2140.68     5553.10   1876.00 o
  -6  15  12   101203.71    99634.25   5664.47 o
  -3  15  12    27422.71    33593.39   3843.04 o
   0  15  12    92392.69    94350.39   9064.63 o
   3  15  12    95283.80   102920.81   6985.10 o
   6  15  12   132259.95   141510.63  11830.06 o
   9  15  12    46347.59    64072.87  14067.12 o
 -23  16  12    89219.27   100574.42   8242.29 o
 -20  16  12      330.78      -65.50   1820.56 o
 -17  16  12    66611.27    67346.02   5896.01 o
 -14  16  12    10422.75     8970.20   2717.53 o
 -11  16  12    49724.87    51490.75   4623.30 o
  -8  16  12     8119.85     7819.75   2239.31 o
  -5  16  12    18955.67    21039.46   3169.10 o
  -2  16  12   118971.16   114624.93   7148.44 o
   1  16  12    75259.24    77964.50   6454.81 o
   4  16  12   198433.70   223421.70  22246.59 o
   7  16  12    20183.64    29537.65   6788.39 o
 -22  17  12     9781.13     9563.13   3312.35 o
 -19  17  12    51594.95    50584.58   5382.89 o
 -16  17  12    63734.85    64665.63   6630.88 o
 -13  17  12      317.48     1389.88   1575.61 o
 -10  17  12   132157.78   142737.17   6656.59 o
  -7  17  12   155412.36   160241.77   6966.62 o
  -4  17  12   126537.60   123207.23   7314.76 o
  -1  17  12    97104.56    91247.58   6853.20 o
   2  17  12     2547.32      539.80   1990.93 o
   5  17  12    32064.20    35118.13   7349.84 o
 -24  18  12    59817.90    60726.68   6959.95 o
 -21  18  12    10096.51    12008.54   3170.18 o
 -18  18  12    30882.56    33536.75   4578.97 o
 -15  18  12    62458.89    69102.02   5876.67 o
 -12  18  12    17799.39    19993.63   2889.82 o
  -9  18  12   112819.98   113543.47   6083.42 o
  -6  18  12    16014.23    13666.41   3301.33 o
  -3  18  12    34190.63    31493.30   4483.17 o
   0  18  12     2283.39     2993.78   2252.70 o
   3  18  12   126001.77   128680.00  11861.73 o
   6  18  12     1157.62     6918.17   5584.00 o
 -23  19  12   120626.66   124167.34   8874.30 o
 -20  19  12     4394.92     4986.50   2402.58 o
 -17  19  12    35308.46    41843.67   5028.19 o
 -14  19  12   102944.38   103060.21   5796.78 o
 -11  19  12     2002.58     4423.18   1989.34 o
  -8  19  12   103918.08   102864.69   7098.61 o
  -5  19  12    19716.72    17627.69   3565.67 o
  -2  19  12    26420.81    25854.62   4204.13 o
   1  19  12       18.27     1134.21   2305.01 o
   4  19  12    14849.34    15367.08   5399.65 o
 -22  20  12    86880.85   101902.88   8365.68 o
 -19  20  12    10612.28     9099.39   2864.37 o
 -16  20  12    28776.01    28640.36   3687.95 o
 -13  20  12    21334.11    21807.75   3739.70 o
 -10  20  12   103319.90   104542.44   6284.08 o
  -7  20  12     2643.43     3112.12   2178.62 o
  -4  20  12     8698.63    11946.50   3212.94 o
  -1  20  12    79299.99    84727.69   8056.11 o
   2  20  12    33841.56    29264.44   6944.60 o
 -21  21  12    90486.92   102260.60   7200.43 o
 -18  21  12    39837.47    42347.36   5294.65 o
 -15  21  12   140613.34   147729.97   8002.65 o
 -12  21  12    42747.58    45422.73   5237.98 o
  -9  21  12    92603.34    90482.79   6095.37 o
  -6  21  12    20535.99    21759.87   3998.28 o
  -3  21  12    32763.58    32519.87   4761.19 o
   0  21  12    63474.60    64595.86   7340.50 o
 -20  22  12    65698.93    66566.18   7321.91 o
 -17  22  12    23603.14    32974.85   4726.79 o
 -14  22  12    78017.69    75363.40   6488.16 o
 -11  22  12    11930.02    14776.30   3380.17 o
  -8  22  12    26120.29    26269.57   4314.40 o
  -5  22  12    98201.62    90923.34   7097.23 o
  -2  22  12     2509.09     5358.80   3000.00 o
 -19  23  12    15856.77    20680.06   4574.34 o
 -16  23  12     5791.42     7258.76   2794.19 o
 -13  23  12    55742.10    64527.16   6138.94 o
 -10  23  12     4421.66     6848.74   2650.38 o
  -7  23  12    47491.14    46318.67   5498.25 o
  -4  23  12      439.90     -344.09   2478.27 o
 -18  24  12    71456.95    85658.20  14177.71 o
 -15  24  12    23362.92    29785.07   4577.20 o
 -12  24  12    20757.61    19775.13   4505.39 o
  -9  24  12    57649.29    63579.77   7153.17 o
  -6  24  12    63015.16    67088.39   9061.29 o
 -14  25  12    83541.45    89018.11  10333.97 o
 -11  25  12    64673.83    69829.65  12726.27 o
  -1   1  13     6412.47     7064.55   1885.74 o
  -3   2  13   191701.11   183804.53   6655.30 o
   0   2  13      184.74     2053.14   1258.72 o
  -5   3  13      137.33     -311.86   1056.03 o
  -2   3  13      285.95     1160.80   1263.00 o
   1   3  13   192637.61   178966.02   6596.88 o
  -7   4  13    50704.05    45329.62   3953.40 o
  -4   4  13   147990.88   137310.98   5831.21 o
  -1   4  13       24.52       66.38   1118.09 o
   2   4  13    19097.44    17170.99   2697.58 o
  -9   5  13    74781.86    68124.41   4608.26 o
  -6   5  13    59303.24    56299.53   4247.97 o
  -3   5  13    22583.67    26224.91   3074.89 o
   0   5  13   135814.66   132007.50   5726.72 o
   3   5  13   196064.91   186481.94   6806.88 o
 -11   6  13    91425.42    87921.55   5154.48 o
  -8   6  13     8896.59     9574.92   2184.77 o
  -5   6  13     7453.01     6261.61   1841.57 o
  -2   6  13    85620.18    89757.59   5084.90 o
   1   6  13    12672.37    17017.90   2712.78 o
   4   6  13     9819.93    10018.85   2198.95 o
 -13   7  13    21922.20    20744.08   2967.80 o
 -10   7  13     5115.07     6226.78   1832.79 o
  -7   7  13    38057.41    38014.38   3693.27 o
  -4   7  13     2667.17     5504.88   1778.35 o
  -1   7  13    10237.91     9764.00   2247.37 o
   2   7  13   112989.90   106162.30   5393.08 o
   5   7  13   227040.03   225490.80   7587.26 o
 -15   8  13    18507.43    19578.33   2970.78 o
 -12   8  13     4383.85     4346.72   1816.53 o
  -9   8  13     5789.73     4427.18   1690.28 o
  -6   8  13    23167.24    25105.89   3127.10 o
  -3   8  13   222900.38   218215.48   7364.42 o
   0   8  13    27911.73    24028.74   3095.98 o
   3   8  13   112545.01   104597.30   5416.89 o
   6   8  13     9512.36    13931.06   2566.72 o
 -17   9  13     4656.21     4428.87   1853.33 o
 -14   9  13       60.59     1433.68   1506.36 o
 -11   9  13    57466.50    62692.87   4592.10 o
  -8   9  13   307920.16   304815.59  10052.55 o
  -5   9  13    64949.90    66192.46   4578.13 o
  -2   9  13   100505.35    91955.75   5157.70 o
   1   9  13     6734.24     5482.00   1767.71 o
   4   9  13     4639.11     4445.75   1783.94 o
   7   9  13    72074.16    70408.44   4879.15 o
 -19  10  13    12161.08    16441.95   3528.48 o
 -16  10  13    74590.77    81533.80   5175.81 o
 -13  10  13    61308.26    61940.54   4678.62 o
 -10  10  13   211783.94   209560.89   7313.53 o
  -7  10  13    10018.21     8550.88   2097.25 o
  -4  10  13     2504.21     2762.82   1633.19 o
  -1  10  13     1065.54     2097.96   1477.05 o
   2  10  13     1630.13     3288.03   1586.06 o
   5  10  13     3888.67     2865.71   1781.75 o
   8  10  13      412.57     2356.26   1865.19 o
 -21  11  13    92154.77   100769.99   7133.39 o
 -18  11  13    22080.80    26496.80   4233.21 o
 -15  11  13   108469.41   113955.96   6212.97 o
 -12  11  13    44823.86    42351.60   3978.79 o
  -9  11  13    20980.32    25427.62   3179.75 o
  -6  11  13     1881.92     3617.09   1623.20 o
  -3  11  13    21541.22    18907.06   2867.26 o
   0  11  13     7788.48     6583.72   1996.75 o
   3  11  13    17554.98    20215.82   2932.33 o
   6  11  13   274114.91   279945.50   8672.00 o
   9  11  13    10773.13    15685.31   3081.65 o
 -23  12  13    70901.55    83288.66   9869.27 o
 -20  12  13    36961.60    40034.62   5048.38 o
 -17  12  13     6123.15     6808.35   2585.92 o
 -14  12  13     4614.75     4316.24   2007.18 o
 -11  12  13    13398.15    17499.06   2794.43 o
  -8  12  13    43283.52    42984.18   3919.27 o
  -5  12  13    20365.79    20613.37   2889.53 o
  -2  12  13    86042.54    92269.52   5332.73 o
   1  12  13   111440.13   102362.70   5411.45 o
   4  12  13    66003.34    59657.16   4600.05 o
   7  12  13    26433.57    30287.13   4532.82 o
  10  12  13       52.66     1328.31   2947.03 o
 -22  13  13      376.32     1907.66   2337.99 o
 -19  13  13    24714.22    26089.82   4201.41 o
 -16  13  13   147723.52   148636.22   7861.14 o
 -13  13  13      277.82      817.50   1476.43 o
 -10  13  13      290.85      595.60   1428.19 o
  -7  13  13   118686.20   120825.32   6230.44 o
  -4  13  13     2548.65     3749.67   1685.65 o
  -1  13  13   166414.44   154184.13   6425.45 o
   2  13  13    84312.95    86876.47   5227.21 o
   5  13  13     2547.42     4941.04   2090.60 o
   8  13  13      260.35     1707.20   2349.35 o
  11  13  13     1656.02     4656.24   4546.43 o
 -21  14  13    51914.93    55020.40   5737.38 o
 -18  14  13    20910.92    26009.68   4207.09 o
 -15  14  13     7202.34    11366.78   3028.65 o
 -12  14  13    46259.28    49654.97   4688.91 o
  -9  14  13    74663.27    80984.36   5631.18 o
  -6  14  13    62504.24    61552.11   5009.53 o
  -3  14  13     1305.01     1198.09   1702.06 o
   0  14  13     1924.78     4044.14   1857.82 o
   3  14  13     4848.06     5892.86   2323.24 o
   6  14  13    32975.48    40470.39   5175.55 o
   9  14  13    25976.54    26607.27   6295.74 o
 -23  15  13    15123.21    18982.09   5453.16 o
 -20  15  13    17007.37    19160.83   3737.55 o
 -17  15  13     1342.38     2205.25   2078.12 o
 -14  15  13    56450.19    58464.95   5041.60 o
 -11  15  13    22694.51    24108.96   3501.40 o
  -8  15  13     3605.01     4609.85   1932.54 o
  -5  15  13      260.38      513.27   1435.84 o
  -2  15  13    39183.34    38861.14   4327.78 o
   1  15  13    26597.87    26269.89   4386.55 o
   4  15  13    11338.57    11876.54   3292.94 o
   7  15  13    62735.11    79395.56  10138.09 o
 -22  16  13    13501.52    19022.62   5328.91 o
 -19  16  13    61188.92    70403.17   6277.88 o
 -16  16  13     3646.36     5713.23   2489.18 o
 -13  16  13      117.71     2303.48   1805.02 o
 -10  16  13    62140.88    59193.96   5033.66 o
  -7  16  13    92759.85    93024.95   5817.50 o
  -4  16  13     2565.35     4128.52   2030.03 o
  -1  16  13      122.51     1074.47   1921.74 o
   2  16  13    44882.78    41721.95   5672.48 o
   5  16  13     9205.95    12719.01   4876.25 o
 -21  17  13     1108.31     1366.84   2282.12 o
 -18  17  13     6154.34     5458.94   2478.71 o
 -15  17  13   193874.00   211271.52   9426.11 o
 -12  17  13    34479.66    35616.92   4149.12 o
  -9  17  13    31610.79    41075.15   4386.66 o
  -6  17  13    10430.62    11878.79   3143.37 o
  -3  17  13    20474.54    18599.09   3739.83 o
   0  17  13    39922.43    46797.89   5571.28 o
   3  17  13    45427.07    47115.16   8534.03 o
   6  17  13     1986.52     6444.40   5665.33 o
 -23  18  13    39690.81    45169.46   7639.01 o
 -20  18  13    62469.15    70314.48   6270.35 o
 -17  18  13    43346.89    55399.69   5755.70 o
 -14  18  13    23543.08    27759.51   4291.25 o
 -11  18  13     2655.47     5885.40   2171.46 o
  -8  18  13     6028.86     7318.12   2783.25 o
  -5  18  13    80520.25    80782.84   6803.34 o
  -2  18  13      246.88      970.35   1933.27 o
   1  18  13     4125.05     3192.37   2446.02 o
   4  18  13    15321.68    17517.60   8160.35 o
 -22  19  13    58604.95    57280.77  11566.73 o
 -19  19  13      614.27      940.02   1939.20 o
 -16  19  13     4380.16     6787.17   2672.37 o
 -13  19  13    48952.58    56368.45   5719.74 o
 -10  19  13    31182.68    32734.16   5684.60 o
  -7  19  13     6818.30     7476.54   2808.72 o
  -4  19  13    12390.05    14923.63   3570.56 o
  -1  19  13    99144.33   105278.80   7547.52 o
   2  19  13    41665.36    42138.50   8248.80 o
 -21  20  13     1500.16     2244.02   2481.84 o
 -18  20  13     3813.37     9401.76   2856.71 o
 -15  20  13     6000.65     5628.64   3016.43 o
 -12  20  13      163.39     4388.43   2791.97 o
  -9  20  13    12292.57    10853.52   3207.34 o
  -6  20  13    83267.08    89546.15   9137.59 o
  -3  20  13     2091.52     2329.87   2327.51 o
   0  20  13    57399.98    54565.98   7084.81 o
 -20  21  13    10397.87    10690.60   4495.28 o
 -17  21  13        8.99     1764.91   2384.82 o
 -14  21  13   116420.76   128854.07   9248.49 o
 -11  21  13   106891.30   111060.06   8984.91 o
  -8  21  13    33734.79    37930.92   5163.44 o
  -5  21  13    31808.77    30660.22   4740.03 o
  -2  21  13      553.14    -1639.43   2334.95 o
 -19  22  13   113378.18    90560.38  14500.74 o
 -16  22  13     2067.38     3698.55   2585.36 o
 -13  22  13   137805.88   147960.59   9808.57 o
 -10  22  13      162.62      -86.96   2227.05 o
  -7  22  13     4359.05     4900.08   2615.68 o
  -4  22  13    10997.68    14479.97   4935.39 o
 -15  23  13    17207.98    15180.57   5178.84 o
 -12  23  13     2826.75     5611.91   3584.12 o
  -9  23  13       87.98     1934.68   2388.96 o
  -6  23  13     1994.21     3561.86   2841.04 o
 -11  24  13     1064.48     -232.59   4352.71 o
   0   1  14    12091.40    14760.26   2542.91 o
  -2   2  14     8568.04     9943.28   2116.86 o
   1   2  14     8311.07     8305.90   2017.37 o
  -4   3  14    23801.44    24591.08   3127.99 o
  -1   3  14   411427.78   396858.19  10028.12 o
   2   3  14   252980.98   240626.61   7876.34 o
  -6   4  14   257607.30   245678.05   7987.84 o
  -3   4  14       89.91      349.80   1243.11 o
   0   4  14     6199.79     6723.16   1964.65 o
   3   4  14       12.84     1332.27   1393.02 o
  -8   5  14       40.21      599.30   1339.85 o
  -5   5  14     4829.60     3288.02   1621.59 o
  -2   5  14     9322.82    11689.77   2423.69 o
   1   5  14     9449.31    10642.19   2274.07 o
   4   5  14   278440.28   267556.13   8388.79 o
 -10   6  14     6270.26     4707.61   1871.86 o
  -7   6  14    27513.69    28049.48   3435.87 o
  -4   6  14   105722.59    95464.09   5341.69 o
  -1   6  14   183041.89   175137.34   6794.70 o
   2   6  14      340.64     1108.87   1368.28 o
   5   6  14    41730.58    46401.36   4235.60 o
 -12   7  14     1251.62       98.74   1332.68 o
  -9   7  14   259412.02   236647.55   7941.32 o
  -6   7  14   111398.23   111042.05   5524.77 o
  -3   7  14      817.69       10.38   1266.55 o
   0   7  14   160524.19   155159.63   6474.30 o
   3   7  14   137698.23   137710.20   6210.11 o
   6   7  14     3545.03     4415.16   1920.22 o
 -14   8  14   263070.69   266755.38   8598.11 o
 -11   8  14    15498.60    15204.12   2681.19 o
  -8   8  14     1999.85     3833.29   1694.54 o
  -5   8  14   209422.80   200582.58   7301.02 o
  -2   8  14     9847.12    13072.67   2545.48 o
   1   8  14    10016.17     9332.74   2248.72 o
   4   8  14    10581.60    10960.93   2468.94 o
   7   8  14    12574.84    16438.22   2838.55 o
 -16   9  14     4012.84     5579.13   2173.67 o
 -13   9  14    70309.77    75830.93   5202.75 o
 -10   9  14    20657.47    26835.14   3408.38 o
  -7   9  14     5222.94     5626.31   1968.95 o
  -4   9  14    16194.28    16912.05   2797.17 o
  -1   9  14    43643.47    35039.84   3733.06 o
   2   9  14     2458.64     3938.85   1736.94 o
   5   9  14   133053.98   130629.02   6185.59 o
   8   9  14   183773.02   177507.08   7142.33 o
 -18  10  14    20395.20    18185.10   3779.63 o
 -15  10  14     1989.48     2128.77   1758.18 o
 -12  10  14     2282.45     2018.46   1628.16 o
  -9  10  14    23248.41    23318.53   3210.62 o
  -6  10  14     1529.20     2229.80   1628.35 o
  -3  10  14    12885.85    12292.73   2443.38 o
   0  10  14   449021.63   429601.84  10717.12 o
   3  10  14    20878.01    20359.15   3050.69 o
   6  10  14        9.55    -1062.30   1408.00 o
   9  10  14    86666.55    84564.59   6762.05 o
 -20  11  14     6147.34     7473.53   2763.27 o
 -17  11  14    31642.29    36635.57   4970.90 o
 -14  11  14     4322.45     7733.74   2360.12 o
 -11  11  14     4409.94     4744.23   1987.64 o
  -8  11  14   162581.31   154866.22   6549.23 o
  -5  11  14   214679.30   213251.39   7562.42 o
  -2  11  14     3099.05     4260.99   1773.36 o
   1  11  14    86046.80    86039.10   5364.79 o
   4  11  14    36707.19    38163.87   3976.69 o
   7  11  14     8973.21     7617.83   2527.94 o
  10  11  14     2525.83     4214.85   3771.47 o
 -22  12  14    20030.83    23092.58   8149.56 o
 -19  12  14    10850.56    13625.16   3431.44 o
 -16  12  14     6878.16     5406.69   2336.26 o
 -13  12  14   463384.53   476789.03  12509.84 o
 -10  12  14    51812.73    55536.63   5026.37 o
  -7  12  14     9370.56     9280.72   2319.37 o
  -4  12  14    64836.23    56620.41   4562.45 o
  -1  12  14      439.15      623.71   1451.28 o
   2  12  14       53.54      661.02   1554.10 o
   5  12  14     6658.49     5518.28   2091.11 o
   8  12  14     3709.02     6683.60   3009.91 o
 -21  13  14   157704.86   175338.00   9001.78 o
 -18  13  14   255061.22   262858.69  10738.70 o
 -15  13  14      665.86     2277.79   2053.71 o
 -12  13  14      654.42     1274.05   1759.14 o
  -9  13  14      138.54      563.49   1365.12 o
  -6  13  14     1381.13     1455.94   1672.11 o
  -3  13  14     6117.43     6557.81   2298.29 o
   0  13  14    12580.21    11654.63   2577.15 o
   3  13  14    13820.01    14359.16   2815.48 o
   6  13  14    59719.76    64718.38   6869.51 o
   9  13  14   220954.98   275956.25  21999.97 o
 -20  14  14      220.27     1875.64   2201.45 o
 -17  14  14      260.51      324.48   2025.10 o
 -14  14  14      186.52     -570.81   1622.12 o
 -11  14  14     4044.14     5323.94   2098.06 o
  -8  14  14    72950.88    69135.77   5447.52 o
  -5  14  14      349.38      354.14   1588.27 o
  -2  14  14     1790.12     2804.81   1944.23 o
   1  14  14   264863.78   273178.44   9706.97 o
   4  14  14   139366.61   144200.95   8390.08 o
   7  14  14      170.19     1986.94   3574.44 o
 -22  15  14      424.84     2614.72   4363.05 o
 -19  15  14     2759.70     5513.41   2679.39 o
 -16  15  14    12829.90    16906.63   3632.23 o
 -13  15  14    83448.22    87565.32   6115.80 o
 -10  15  14    28209.36    22278.39   3548.15 o
  -7  15  14   106166.35   105321.13   6308.43 o
  -4  15  14   167804.69   177004.44   7843.16 o
  -1  15  14    10300.48    12641.88   3298.89 o
   2  15  14      146.71     2149.18   2224.87 o
   5  15  14    31913.11    39408.34   6354.23 o
 -21  16  14   165466.31   184053.70  10745.41 o
 -18  16  14     9663.48    12258.05   3339.49 o
 -15  16  14      444.09     1186.01   1962.40 o
 -12  16  14   229315.73   241270.02   9108.99 o
  -9  16  14   160779.67   173147.66   7753.95 o
  -6  16  14     8295.68    12102.76   2876.15 o
  -3  16  14     8396.79    10525.53   3217.76 o
   0  16  14      818.00     2469.71   2322.08 o
   3  16  14     2203.71     1340.27   2237.50 o
 -20  17  14    28096.23    35692.73   5799.96 o
 -17  17  14   195684.28   214147.08   9848.13 o
 -14  17  14    28858.95    24343.82   4215.72 o
 -11  17  14      153.86       84.28   1623.92 o
  -8  17  14      676.21     3293.75   1822.07 o
  -5  17  14    22589.74    28537.69   4696.43 o
  -2  17  14     8665.40     6154.62   2957.59 o
   1  17  14    61006.71    62343.96   6425.66 o
   4  17  14      453.43     -249.89   4493.62 o
 -19  18  14       10.90     2373.92   2710.86 o
 -16  18  14     5157.71     7511.24   2816.45 o
 -13  18  14    18368.61    21132.77   3921.00 o
 -10  18  14     9576.85    12311.48   3316.21 o
  -7  18  14   141903.73   153212.20  10049.83 o
  -4  18  14    79429.62    83159.56   7176.90 o
  -1  18  14     2862.04     2091.50   2382.00 o
   2  18  14    52461.31    58488.76  13637.17 o
 -18  19  14    14352.17    17227.69   3734.53 o
 -15  19  14    38366.15    42903.25   5465.99 o
 -12  19  14   123804.23   124614.70   9535.23 o
  -9  19  14     1842.60     -138.12   1902.47 o
  -6  19  14      256.33    -1285.77   1920.60 o
  -3  19  14   211300.45   217442.84  12003.34 o
   0  19  14    67758.17    71545.66   8083.13 o
 -17  20  14   115276.77   112548.69  11386.86 o
 -14  20  14        7.72      102.97   2244.77 o
 -11  20  14     7313.62     6304.32   3224.18 o
  -8  20  14   117541.60   126687.04   9329.39 o
  -5  20  14     9777.47     8954.25   3204.25 o
  -2  20  14     3629.61     4601.04   3241.55 o
 -16  21  14    50481.75    58123.18  13338.37 o
 -13  21  14    15413.81    17099.75   4322.43 o
 -10  21  14      925.58     1565.58   2425.56 o
  -7  21  14       20.01     -827.65   2074.38 o
  -4  21  14    12370.82    12110.18   3996.03 o
  -9  22  14    20742.55    12422.93   6848.87 o
   0   0  15   422540.16   394699.56  17881.02 o
   1   1  15    43633.86    39798.60   4054.03 o
  -1   2  15    13675.53    11827.61   2477.10 o
   2   2  15    13753.38    12720.26   2489.35 o
  -3   3  15     3136.70     3319.11   1695.51 o
   0   3  15    18953.22    19920.77   3037.11 o
   3   3  15    29230.42    24243.84   3232.31 o
  -5   4  15      593.47     3929.85   1797.03 o
  -2   4  15    19497.35    15385.36   2747.28 o
   1   4  15   136177.77   124658.41   6007.83 o
   4   4  15    73142.57    65115.53   4909.61 o
  -7   5  15     6492.45     5258.09   1968.79 o
  -4   5  15    61318.77    56185.97   4550.11 o
  -1   5  15     1957.12     2106.54   1643.58 o
   2   5  15   173907.92   161818.75   6778.50 o
   5   5  15    11022.75    10229.51   2333.30 o
  -9   6  15    19206.80    20050.94   3128.96 o
  -6   6  15    88074.59    80500.16   5293.55 o
  -3   6  15    73123.63    64963.19   4867.39 o
   0   6  15     1545.37     1637.64   1532.50 o
   3   6  15    14229.28    12646.07   2636.31 o
   6   6  15     9593.74    12291.73   2593.67 o
 -11   7  15   110724.66   112742.55   5895.80 o
  -8   7  15     2041.58     3748.02   1896.57 o
  -5   7  15    35112.78    35279.96   3845.38 o
  -2   7  15     1581.61     2858.10   1736.68 o
   1   7  15    37845.86    40750.79   4085.15 o
   4   7  15       67.40     1808.22   1518.69 o
   7   7  15     6486.92     6395.34   2239.56 o
 -13   8  15    28889.97    29797.85   3754.57 o
 -10   8  15     2075.71     1935.64   1588.11 o
  -7   8  15   151916.63   157974.73   6760.51 o
  -4   8  15    85534.88    78029.77   5239.92 o
  -1   8  15     2982.04     3500.45   1787.92 o
   2   8  15      140.45     1708.17   1579.62 o
   5   8  15    92441.20    88727.26   5643.08 o
   8   8  15    54667.34    61112.24   5044.31 o
 -15   9  15    10358.23    11090.44   2633.80 o
 -12   9  15   144130.84   149391.48   6714.44 o
  -9   9  15     4000.84     7073.36   2199.19 o
  -6   9  15    44693.01    46450.65   4344.36 o
  -3   9  15    16048.79    16323.56   2773.07 o
   0   9  15      552.82     1415.61   1584.90 o
   3   9  15    56847.11    56762.32   4795.23 o
   6   9  15     5750.23     8734.87   2334.45 o
   9   9  15    23868.92    31023.66   4636.20 o
 -17  10  15    56332.87    58060.00   6098.14 o
 -14  10  15    68483.80    74052.33   5802.64 o
 -11  10  15    47333.21    53223.89   4712.66 o
  -8  10  15    31841.47    29641.11   3679.68 o
  -5  10  15    39647.84    46668.04   4368.08 o
  -2  10  15   100817.83    98583.23   5767.97 o
   1  10  15      335.77      617.43   1473.38 o
   4  10  15     7466.85     8927.68   2378.22 o
   7  10  15    37571.75    41721.11   4323.94 o
  10  10  15    72153.28    68075.36   7338.41 o
 -19  11  15   120564.30   131784.53   8081.93 o
 -16  11  15      896.43     1897.99   2120.96 o
 -13  11  15       20.63     2363.47   1858.92 o
 -10  11  15    41343.14    42544.70   4662.60 o
  -7  11  15    26474.99    28076.55   3561.20 o
  -4  11  15     5748.05     7009.05   2190.59 o
  -1  11  15      879.46     1155.88   1620.88 o
   2  11  15   100302.67   111068.14   6054.32 o
   5  11  15     9745.95    10351.69   2532.14 o
   8  11  15    23064.50    19095.91   4769.73 o
 -18  12  15    20530.38    23220.05   4293.92 o
 -15  12  15      497.13     -547.96   1657.20 o
 -12  12  15      660.43     2167.41   1991.58 o
  -9  12  15    20969.27    19336.82   3343.75 o
  -6  12  15    25830.10    28529.70   4014.34 o
  -3  12  15   223185.70   223083.70   8881.45 o
   0  12  15     7224.11     7764.02   2288.96 o
   3  12  15    37434.92    36653.02   4089.27 o
   6  12  15     5526.59     8545.48   3079.54 o
 -20  13  15     3070.81     4200.58   4013.01 o
 -17  13  15     2466.20     3667.84   2568.56 o
 -14  13  15       88.24     -838.92   1604.09 o
 -11  13  15   115295.84   121995.55   6778.10 o
  -8  13  15    75276.29    75575.20   5802.81 o
  -5  13  15   102331.64   103543.70   6783.60 o
  -2  13  15    17961.96    19566.16   3456.19 o
   1  13  15      666.12     3071.64   2001.42 o
   4  13  15    63680.45    64943.25   6646.81 o
   7  13  15     9144.69     9403.11   4753.09 o
 -19  14  15    25509.56    25313.43   4431.47 o
 -16  14  15   153513.05   172406.88   9062.33 o
 -13  14  15    10899.19    13020.96   2916.04 o
 -10  14  15   125564.16   131558.95   7133.70 o
  -7  14  15     6056.78     4639.39   2142.92 o
  -4  14  15    13239.85    13645.62   2980.73 o
  -1  14  15     1772.01     -182.15   1773.39 o
   2  14  15     6446.75     8573.40   3107.84 o
   5  14  15     2665.36     7358.08   4920.46 o
 -18  15  15    68633.45    73792.33   6718.01 o
 -15  15  15    72535.59    81453.75   7020.60 o
 -12  15  15     9515.64    12784.95   2982.69 o
  -9  15  15     1487.60     2406.36   1894.99 o
  -6  15  15      790.52     -831.40   1504.15 o
  -3  15  15      357.65     1284.09   1858.34 o
   0  15  15    14769.51    18336.66   4080.52 o
   3  15  15    50652.94    53014.62   6158.11 o
 -17  16  15    29301.90    37927.86   5164.73 o
 -14  16  15       11.81      494.14   1956.46 o
 -11  16  15    27743.65    25307.08   3887.10 o
  -8  16  15     3351.69     3905.78   2094.43 o
  -5  16  15       53.43      155.43   1736.12 o
  -2  16  15   151333.81   155041.06   8999.89 o
   1  16  15    19685.55    18127.67   4217.13 o
 -16  17  15    14450.56    16296.71   4830.54 o
 -13  17  15    25855.24    26270.38   4524.86 o
 -10  17  15    14243.48    14066.98   3230.79 o
  -7  17  15   115286.56   122022.55   9652.95 o
  -4  17  15    37513.87    42155.94   5601.74 o
  -1  17  15    54855.22    60936.36   6550.90 o
 -15  18  15    21497.54    23776.21   5091.65 o
 -12  18  15      951.28       72.27   1861.72 o
  -9  18  15    80601.90    94748.66   7650.12 o
  -6  18  15    75347.07    71223.23   6966.37 o
  -3  18  15    15920.16    12941.05   3503.30 o
 -11  19  15    26651.56    30926.52   5722.76 o
  -8  19  15     2043.87     2497.85   2419.35 o
  -5  19  15    12000.12    10619.75   4007.88 o
  -7  20  15     6807.28    11446.32   7600.90 o
  -1   1  16    31558.83    33553.28   3843.92 o
  -3   2  16   161824.66   156070.02   6809.56 o
   0   2  16     5270.84     6645.05   2064.85 o
  -5   3  16    60641.07    56577.11   4749.09 o
  -2   3  16     2446.59     3949.14   1819.26 o
   1   3  16    60909.82    56520.09   4733.73 o
  -7   4  16     2115.98     2001.61   1704.88 o
  -4   4  16    27770.95    31540.05   3713.30 o
  -1   4  16    34002.39    31363.31   3761.02 o
   2   4  16    60797.98    57728.48   4830.30 o
  -9   5  16    69602.53    72152.64   5288.18 o
  -6   5  16    52443.42    51105.35   4619.43 o
  -3   5  16   138410.45   130845.31   6407.74 o
   0   5  16     1833.35     3557.74   1777.06 o
   3   5  16    60568.97    65132.71   5060.95 o
 -11   6  16    60104.25    68450.80   5269.93 o
  -8   6  16    17871.13    20269.57   3150.11 o
  -5   6  16    12140.88    11484.01   2650.28 o
  -2   6  16   180931.73   173707.81   7208.41 o
   1   6  16    17260.86    16272.44   2948.53 o
   4   6  16    41367.99    42671.39   4393.19 o
 -13   7  16    18886.21    18446.27   3144.71 o
 -10   7  16     4590.08     3398.96   1928.97 o
  -7   7  16   170646.55   158578.19   6993.19 o
  -4   7  16    17938.92    13051.57   2687.74 o
  -1   7  16    39690.01    37342.85   4024.26 o
   2   7  16    17703.13    19562.48   3143.33 o
   5   7  16    78331.77    73445.41   5430.67 o
 -15   8  16    18936.26    19414.79   3325.63 o
 -12   8  16    23938.43    23701.32   3470.44 o
  -9   8  16    38131.71    38536.24   4207.07 o
  -6   8  16    10716.51    12614.55   2680.44 o
  -3   8  16    39063.46    38298.50   4063.45 o
   0   8  16    29105.77    29139.90   3741.97 o
   3   8  16   119829.15   108931.85   6689.87 o
   6   8  16   122346.73   125210.43   6517.08 o
 -17   9  16     2126.08     -574.56   2514.92 o
 -14   9  16    24699.68    28457.61   4098.60 o
 -11   9  16    10490.81    10913.58   2558.50 o
  -8   9  16    62728.27    64385.05   5116.14 o
  -5   9  16    92544.81    97614.25   6364.31 o
  -2   9  16   144901.25   130444.01   6414.36 o
   1   9  16      198.99     2353.20   1777.02 o
   4   9  16       26.19     1919.97   1801.66 o
   7   9  16    66854.70    60983.32   5147.12 o
 -16  10  16    89920.94    86090.12   7242.03 o
 -13  10  16    37480.27    38447.39   4725.18 o
 -10  10  16   310359.41   321147.56   9829.65 o
  -7  10  16    45806.46    48492.70   4655.44 o
  -4  10  16    39131.88    35307.27   4431.61 o
  -1  10  16     4254.84     5760.59   2205.53 o
   2  10  16    87661.88    81769.75   5686.29 o
   5  10  16    18134.24    18211.99   3099.92 o
   8  10  16     9337.72    11598.86   6201.97 o
 -15  11  16   163387.36   178389.70   9293.48 o
 -12  11  16     2852.34     4893.73   2302.71 o
  -9  11  16    30027.49    29435.64   4082.94 o
  -6  11  16    50122.07    50956.64   4700.98 o
  -3  11  16    77185.26    77761.36   5493.58 o
   0  11  16    65292.10    61307.27   5052.68 o
   3  11  16     2371.22     4747.35   2155.60 o
   6  11  16    34745.83    34282.51   4434.94 o
 -17  12  16    22195.48    21457.03   5815.13 o
 -14  12  16      232.51      434.49   1917.08 o
 -11  12  16    46758.82    45179.22   4958.65 o
  -8  12  16     4815.77     3350.49   2134.23 o
  -5  12  16      613.75      800.35   1752.62 o
  -2  12  16    22183.25    22240.95   3665.79 o
   1  12  16    19922.24    20488.56   3267.59 o
   4  12  16   125882.05   130651.19   6768.34 o
 -16  13  16    29356.52    36981.37   5276.34 o
 -13  13  16      228.88     2528.73   2046.81 o
 -10  13  16    25733.84    33106.49   4436.95 o
  -7  13  16    44057.82    44345.99   4949.79 o
  -4  13  16    82217.13    88739.60   6457.72 o
  -1  13  16   159009.14   155384.61   7799.69 o
   2  13  16    27488.63    30516.32   4362.73 o
 -15  14  16    46451.72    52952.92   6094.57 o
 -12  14  16     3895.94     3389.86   2196.42 o
  -9  14  16   116181.40   124287.84   7180.80 o
  -6  14  16   163933.41   165500.05   7984.40 o
  -3  14  16    14238.69    17659.94   3246.05 o
   0  14  16    28356.96    27843.94   4829.74 o
 -14  15  16    77905.16    81895.23   8238.78 o
 -11  15  16    33524.34    42832.39   4944.99 o
  -8  15  16   111391.27   117644.55   7204.44 o
  -5  15  16     2846.87     4198.73   2237.86 o
  -2  15  16    74394.80    80791.93   8593.40 o
   1  15  16    17130.04    17295.93   5642.00 o
 -13  16  16    26631.25    36868.46   7417.59 o
 -10  16  16     5358.90    10554.27   2980.49 o
  -7  16  16     5269.87     6975.76   2600.03 o
  -4  16  16     2123.89     2430.73   2446.04 o
  -1  16  16    31777.08    29310.44   6886.47 o
 -12  17  16    27634.53    25227.61   8228.14 o
  -9  17  16    25331.31    26615.14   9574.60 o
  -6  17  16    47123.01    56728.87  13059.27 o
  -8  18  16     1182.01      818.84   5251.10 o
   0   1  17    67545.16    65850.56   5132.69 o
  -2   2  17    10043.28     9837.56   2410.21 o
   1   2  17    29172.77    29106.20   3789.78 o
  -4   3  17    11972.38    13485.64   2828.67 o
  -1   3  17     7833.43     7640.77   2342.96 o
   2   3  17      293.11     -246.54   1358.88 o
  -6   4  17    10718.80    12156.65   2727.68 o
  -3   4  17    60397.93    53125.57   4765.23 o
   0   4  17   120236.81   119163.23   6417.18 o
   3   4  17     5488.65     8015.03   2317.33 o
  -8   5  17   298734.28   283432.06  10348.30 o
  -5   5  17    30543.03    31339.05   3887.31 o
  -2   5  17    72006.03    67487.95   5222.76 o
   1   5  17     8912.02    11196.97   2691.41 o
   4   5  17     7017.91     5195.39   2177.55 o
 -10   6  17     2997.72     3846.43   2011.19 o
  -7   6  17    42061.49    44026.18   4506.37 o
  -4   6  17     5511.05     3772.10   1788.30 o
  -1   6  17      630.92       24.93   1604.27 o
   2   6  17     2091.38     4085.03   2082.30 o
   5   6  17      144.63     -341.68   1618.71 o
 -12   7  17    28552.96    30841.86   4380.29 o
  -9   7  17     6639.01     6145.12   2326.37 o
  -6   7  17      160.43     -463.62   1536.52 o
  -3   7  17    46518.57    49242.94   4712.53 o
   0   7  17     6108.52     7652.62   2349.18 o
   3   7  17     1120.20     2470.40   1787.38 o
   6   7  17    87513.04    93586.08   6106.04 o
 -14   8  17    12485.96    13378.57   3562.48 o
 -11   8  17     1017.21     2703.09   1997.36 o
  -8   8  17    31128.20    29732.13   3868.47 o
  -5   8  17    15764.19    13387.50   2845.69 o
  -2   8  17    17264.68    12281.36   2996.50 o
   1   8  17   216604.03   218593.44   8380.22 o
   4   8  17     3317.87     2675.20   1991.82 o
   7   8  17    20907.76    23165.27   4890.11 o
 -13   9  17     8807.76     8281.43   2747.34 o
 -10   9  17     6895.07     4638.97   2191.09 o
  -7   9  17    22724.29    18947.60   3199.63 o
  -4   9  17    75727.61    77633.73   5584.57 o
  -1   9  17    28674.51    30188.33   3944.95 o
   2   9  17    85864.51    89401.41   6016.35 o
   5   9  17     2620.55     5939.28   2600.87 o
 -12  10  17    65432.67    64517.65   5821.63 o
  -9  10  17      307.31    -1133.59   1570.72 o
  -6  10  17    50034.87    56868.48   4984.60 o
  -3  10  17     9058.77    10123.85   2632.43 o
   0  10  17    38741.80    41938.28   4480.99 o
   3  10  17     1978.52     1187.73   2019.34 o
 -14  11  17    12367.89    16365.94   7073.03 o
 -11  11  17    20409.55    23897.74   3864.14 o
  -8  11  17    17968.40    18628.77   3556.71 o
  -5  11  17    12089.18    15127.31   3306.88 o
  -2  11  17    51943.97    47715.68   5181.54 o
   1  11  17    55330.06    57264.58   5160.93 o
 -13  12  17     6318.17     8840.86   6207.80 o
 -10  12  17     2954.46     2855.49   2041.93 o
  -7  12  17    99074.71   102005.60   6874.83 o
  -4  12  17      204.25     1197.32   1918.90 o
  -1  12  17     7837.52     9396.16   2777.74 o
 -12  13  17   128586.23   134057.47  11284.89 o
  -9  13  17     4482.89     2114.17   2301.49 o
  -6  13  17      221.40     3566.38   2097.04 o
  -3  13  17    32978.45    32072.00   4483.68 o
   0  13  17     1479.37      473.84   3625.55 o
 -11  14  17     8484.39     9614.42   4431.33 o
  -8  14  17     1597.37      263.77   2980.12 o
  -5  14  17    28064.69    25216.57   6033.90 o
  -7  15  17      259.33     3571.10   3287.89 o
   0   0  18    35943.08    31575.05   6696.42 o
   1   1  18    32183.41    26877.12   4002.40 o
  -1   2  18   178155.66   165555.36   7315.16 o
   2   2  18    19112.80    22329.59   3436.52 o
  -3   3  18      598.69     1911.06   1765.53 o
   0   3  18    17111.95    20647.52   3325.62 o
   3   3  18   109066.69   103091.84   6349.37 o
  -5   4  18    74337.17    70416.91   5472.26 o
  -2   4  18    31689.27    28316.49   3808.92 o
   1   4  18     7117.39     8088.41   2467.92 o
   4   4  18      155.07     1761.02   1763.46 o
  -7   5  18      152.90      709.00   1708.66 o
  -4   5  18    11037.27    11309.40   2747.85 o
  -1   5  18    13733.18    15358.31   3057.31 o
   2   5  18    81686.19    83712.18   6411.11 o
   5   5  18    12135.74    10343.05   3321.34 o
  -9   6  18    24846.51    26236.28   4584.04 o
  -6   6  18     7767.03     8602.55   2541.70 o
  -3   6  18    23647.94    22263.95   3472.39 o
   0   6  18   186123.95   173643.42   7564.05 o
   3   6  18    64810.55    64906.70   6619.56 o
  -8   7  18    43897.84    42060.84   4922.05 o
  -5   7  18   184259.44   175230.23   7635.50 o
  -2   7  18    63784.16    57948.33   5122.08 o
   1   7  18    12403.60    13621.79   3247.36 o
 -10   8  18    98582.04   105152.09  11329.09 o
  -7   8  18     3559.83     3008.30   2030.01 o
  -4   8  18    10967.97    13741.60   2988.66 o
  -1   8  18    20318.04    18782.88   3585.37 o
   2   8  18      111.85     -459.20   2998.77 o
  -9   9  18     4136.87     6339.07   5221.02 o
  -6   9  18     3793.93     2570.15   2644.06 o
  -3   9  18      600.25     -618.57   2419.50 o
   0   9  18    19135.07    25828.45   6274.90 o
  -8  10  18    28538.46    25488.21   9038.68 o
  -5  10  18     4992.71     5006.03   3498.13 o
  -2  10  18     7980.24     7132.32   5088.09 o
 
